# Supplementary material for: Genome-wide deposition of 6-methyladenine in human DNA reduces the viability of HEK293 cells and directly influences gene expression
Source: Commun Biol. 2023 Feb 2;6:138. doi: 10.1038/s42003-023-04466-1 (PMC9895073; doi:10.1038/s42003-023-04466-1)
Supplement: Supplementary file 4 — Supplementary Data 1 [file 42003_2023_4466_MOESM4_ESM.xlsx]

## Sheet: 1c
		Day of Dox treatment
		4	5	6	7	10	11	12	13	14	17	18	19	20	21	24	25	26	27	28
EcoDam	exp 1	1.00682	1.01136	0.993182	0.993182	0.829545	0.906818	0.868182	0.834091	0.790909	0.665909	0.736364	0.702273	0.697727	0.675	0.543182	0.572727	0.545455	0.515909	0.563636
	exp 2	0.986364	0.979545	0.997727	0.954545	0.802273	0.895455	0.897727	0.852273	0.829545	0.695455	0.75	0.690909	0.690909	0.659091	0.525	0.588636	0.554545	0.55	0.518182
	exp 3	1.00682	0.990909	0.993182	0.993182	0.793182	0.931818	0.859091	0.856818	0.840909	0.706818	0.756818	0.759091	0.679545	0.665909	0.554545	0.638636	0.577273	0.572727	0.502273
	exp 4	1.00403	1.07419	0.979839	0.941129	0.827419	0.870968	0.866129	0.803226	0.793548	0.578226	0.704032	0.660484	0.607258	0.624194	0.498387	0.551613	0.539516	0.544355	0.527419
	exp 5	0.991935	1.0621	0.987097	0.975	0.78629	0.929032	0.858871	0.873387	0.844355	0.660484	0.769355	0.708871	0.728226	0.672581	0.570968	0.653226	0.643548	0.665323	0.650806
	exp 6	1.00403	1.03306	0.994355	0.977419	0.837097	0.916935	0.919355	0.854032	0.815323	0.633871	0.776613	0.682258	0.675	0.672581	0.546774	0.621774	0.619355	0.624194	0.63629
	avg	1	1.0252	0.990897	0.97241	0.812634	0.908504	0.878226	0.845638	0.819098	0.656794	0.748864	0.700648	0.679778	0.661559	0.539809	0.604435	0.579949	0.578751	0.566435
EcoDam D181A	exp 1	1.0026	0.996598	0.984591	0.990594	0.912548	0.990594	1.0006	0.98259	0.970582	0.898539	0.942566	0.96658	0.988593	0.976586	0.91655	0.926556	0.978587	0.974585	0.958575
	exp 2	0.992596	0.998599	0.984591	1.0066	0.958575	1.00861	0.998599	1.01461	1.01061	0.954573	1.01061	1.05864	1.02461	1.0066	0.930558	0.958575	1.0006	1.0046	0.976586
	exp 3	1.0046	1.02862	1.00861	1.03862	0.940564	0.992596	0.990594	1.04263	0.976586	0.918551	0.91655	1.0046	1.0006	1.00861	0.956574	0.970582	1.02461	0.952572	0.964579
	exp 4	1.00532	1.06687	1.0304	1.03723	0.980243	1.07599	1.07827	1.08511	1.019	0.884498	0.99848	0.996201	0.952888	1.00532	0.900456	1.02128	1.02812	1.02812	0.989362
	exp 5	0.991641	1.08739	1.01216	1.00304	0.962006	1.02356	1.05091	1.05775	0.993921	0.850304	1.0076	0.964286	0.962006	0.923252	0.827508	0.973404	0.964286	0.966565	0.959726
	exp 6	1.00304	1.04635	1.02812	1.02356	0.964286	0.99848	1.00076	1.02812	1.0304	0.914134	1.02356	0.968845	0.971125	0.973404	0.843465	0.943769	0.964286	0.964286	0.980243
	avg	0.999967	1.0374	1.00808	1.01661	0.953037	1.01497	1.01996	1.03513	1.00018	0.903433	0.983226	0.993192	0.983304	0.982295	0.895852	0.965694	0.993415	0.981788	0.971512

## Sheet: 1d
		Day of Dox treatment
		4	5	6	7	10	11	12	13	14	17	18	19	20	21	24	25	26	27	28
CcrM	exp 1	1.00685	0.973878	0.943444	0.793812	0.68983	0.694902	0.664469	0.547806	0.497083	0.344915	0.309409	0.32209	0.231296	0.273903	0.199594	0.127821
	exp 2	1.02206	1.00178	0.935836	0.816637	0.684758	0.672077	0.575704	0.504692	0.453969	0.35506	0.309409	0.294192	0.240426	0.23789	0.155973	0.148871	0.131372	0.117931	0.104743
	exp 3	0.971342	1.04996	0.989095	0.829318	0.710119	0.661933	0.57824	0.517373	0.492011	0.35506	0.304337	0.250063	0.251331	0.200355	0.168146	0.132387	0.110068	0.100431	0.101446
	exp 4	0.985507	0.968599	0.908213	0.874396	0.608696	0.548309	0.490338	0.480676	0.403382	0.277778	0.246377	0.223188	0.19686	0.166184	0.133575	0.137923	0.130193	0.102657	0.0934783
	exp 5	1.02415	0.963768	0.949275	0.869565	0.647343	0.586957	0.531401	0.47343	0.449275	0.285024	0.258454	0.201208	0.20314	0.173188	0.130435	0.120773	0.120048	0.110628	0.108937
	exp 6	0.990338	0.968599	0.908213	0.852657	0.676329	0.613527	0.545894	0.478261	0.456522	0.282609	0.292271	0.241063	0.218599	0.188164	0.158696	0.147826	0.126087	0.138647	0.104589
	avg	1.00004	0.987764	0.939012	0.839398	0.669512	0.629617	0.564341	0.500373	0.458707	0.316741	0.286709	0.255301	0.223609	0.206614	0.157736	0.135934	0.123554	0.114059	0.102639
CcrM D39A	exp 1	0.987113	0.997423	0.987113	0.981959	0.997423	1	0.945876	0.956186	0.948454	0.914948	0.904639	0.89433	0.860825	0.914948	0.873711	0.865979	0.899485	0.85567	0.865979
	exp 2	0.974227	0.994845	0.971649	0.951031	0.994845	0.966495	0.927835	0.904639	0.865979	0.891753	0.886598	0.886598	0.884021	0.845361	0.899485	0.829897	0.840206	0.85567	0.819588
	exp 3	0.997423	1.00773	0.979381	0.974227	1.00515	0.981959	0.930412	0.938144	0.899485	0.914948	0.909794	0.956186	0.956186	0.842784	0.891753	0.860825	0.85567	0.85567	0.847938
	exp 4		0.998578	0.992176	0.990043	1.02845	0.972973	0.985775	0.962304	0.99431	0.972973	0.962304	0.964438	0.915363	0.9367	0.990043	0.940967	0.891892	0.911095	0.91963
	exp 5		1.01351	0.998578	1.00284	1.01778	1.01351	0.996444	0.972973	0.970839	0.962304	0.975107	0.985775	0.968706	0.985775	0.99431	0.928165	0.889758	0.894026	0.90256
	exp 6		0.987909	1.01351	0.975107	1.00711	0.987909	0.979374	0.960171	0.958037	0.960171	0.990043	0.934566	0.898293	0.894026	0.968706	0.904694	0.898293	0.90256	0.930299
	avg	0.986254	1	0.990402	0.979202	1.00846	0.987142	0.960953	0.94907	0.939517	0.936183	0.938081	0.936982	0.913899	0.903266	0.936334	0.888421	0.879217	0.879115	0.880999

## Sheet: 1f
		Day of Dox treatment
		4	5	6	7	10	11	12	13	14	17	18	19	20	21	24	25	26	27	28
EcoDam vs EcoDam D181A	exp 1	1.00148	1.01155	1.01768	0.92742	0.857497	1.02676	0.947686	0.911163	0.846899	0.883624	0.763744	0.82533	0.689777	0.709425	0.575292	0.607838	0.416388	0.45158	0.579924
	exp 2	0.939697	0.996547	0.938157	0.934411	0.85206	0.973075	1.09387	0.874136	0.828628	0.769418	0.855159	0.87113	0.789525	0.821138	0.758642	0.710342	0.686876	0.680856	0.626289
	exp 3	1.05883	0.909603	1.0205	0.923311	0.844273	0.960618	1.12689	0.922022	0.844799	0.777481	0.780578	0.746362	0.68092	0.763699	0.634461	0.594111	0.57356	0.572932	0.541691
	avg	1	0.972566	0.992112	0.928381	0.851277	0.986817	1.05615	0.90244	0.840108	0.810174	0.799827	0.814274	0.720074	0.764754	0.656131	0.63743	0.558942	0.568456	0.582635
EcoDam D181A vs. EcoDam D181A	exp 1	0.955008	1.01576	0.995155	1.00539	1.14692	1.19014	1.21045	1.23302	1.06048	1.23465	1.12516	1.1353	1.1385	1.1176	1.16687	1.14748	1.05984	1.09671	1.09909
	exp 2	1.07255	1.13733	1.0314	0.976972	1.15133	1.13641	1.09386	1.13474	1.0953	1.17235	1.13327	1.12462	1.1628	1.15021	1.1178	1.09429	1.02366	1.17483	1.07071
	exp 3	0.972444	1.10884	1.10864	0.978707	1.04706	1.084	1.17133	1.15619	1.16948	1.23575	1.18224	1.21281	1.13961	1.16938	1.10795	1.18868	1.05984	1.08188	1.06787
	avg	1	1.08731	1.04506	0.987024	1.1151	1.13685	1.15855	1.17465	1.10842	1.21425	1.14689	1.15758	1.14697	1.14573	1.13088	1.14348	1.04778	1.11781	1.07922

## Sheet: 1g
		Day of Dox treatment
		4	5	6	7	10	11	12	13	14	17	18	19	20	21	24	25	26	27	28
CcrM vs CcrM D39A	exp 1	1.02899	0.806851	0.744102	0.747338	0.472109	0.496059	0.434757	0.398249	0.334056	0.209657	0.242257	0.210422	0.202853	0.153297	0.115744	0.0944095	0.108785	0.0845856	0.0823391
	exp 2	0.987279	0.876398	0.810126	0.726913	0.526211	0.588678	0.506102	0.399859	0.374084	0.223073	0.275781	0.238069	0.210422	0.174858	0.12324	0.114879	0.106961	0.0863985	0.0818566
	exp 3	0.983734	0.894657	0.833909	0.656595	0.513542	0.584157	0.447147	0.383661	0.364064	0.196562	0.237981	0.197601	0.191929	0.153297	0.105305	0.108237	0.0862082	0.0896766	0.0829147
	avg	1	0.859302	0.796045	0.710282	0.503954	0.556298	0.462669	0.393923	0.357401	0.209764	0.252006	0.215364	0.201735	0.160484	0.114763	0.105842	0.100651	0.0868869	0.0823701
CcrM D39A vs. CcrM D39A	exp 1	1.02747	1.00432	0.916037	0.933588	0.903748	0.963812	1.02419	1.02514	0.933612	0.897178	1.03611	0.979116	0.97856	0.971431	0.995803	0.952216	0.949291	0.945858	0.93237
	exp 2	0.964904	0.902072	0.883161	0.910959	0.953889	0.974788	0.975341	0.996598	1.01335	0.95262	0.96676	0.891344	0.935273	0.903748	0.922954	1.00899	0.935705	0.961506	0.938613
	exp 3	1.00762	0.94345	1.03027	0.940592	1.0061	1.00829	1.03804	0.939988	0.930928	0.917024	0.967376	0.94887	0.94887	0.993732	0.998169	0.971995	0.865801	0.94354	0.933004
	avg	1	0.949946	0.943156	0.928379	0.95458	0.982298	1.01252	0.98724	0.959297	0.922274	0.990082	0.939777	0.954234	0.956304	0.972309	0.977733	0.916932	0.950301	0.934662

## Sheet: 2b
		HEK293			EcoDam(WT)		EcoDam(D181A)		M.CcrM(WT)		M.CcrM(D39A)		EcoDam(WT) + M.CcrM(WT)		EcoDam(D181A) + M.CcrM(D39A)
		no dox	3d dox	10d dox	3d dox	10d dox	3d dox	10d dox	3d dox	10d dox	3d dox	10d dox	3d dox	10d dox	3d dox	10d dox
m6dA/(dA+m6dA) [ppm]	exp 1	406.363	965.543	235.646	12544.9	13272.2	113.271	111.267	14038.3	13156.1	53.1523	35.4831	23794.4	26227.7	175.39	127.138
	exp 2	221.411	112.996	44.9216	11111.8	11251.8	2571.95	98.4867	15717.7	14878	107.047	41.6263	25296.1	22471.1	114.882	334.271
	avg	313.887	539.269	140.284	11828.3	12262	1342.61	104.877	14878	14017.1	80.0994	38.5547	24545.3	24349.4	145.136	230.705

## Sheet: 2c
		Day of Dox treatment
		5	6	7	10	11	12	13	14	17	18	19	20	21	24	25	26	27	28
CcrM + EcoDam	exp 1	1	0.993671	0.78481	0.537975	0.531646	0.484177	0.382911	0.35443	0.260127	0.243038	0.220253	0.186392	0.136392	0.119937	0.0952532	0.0838608	0.0648734	0.0639241
	exp 2	1	0.965409	0.798742	0.660377	0.584906	0.562893	0.383648	0.371069	0.251887	0.28239	0.210377	0.204717	0.156289	0.119811	0.123585	0.119182	0.0965409	0.0943396
	exp 3	1	0.908571	0.762857	0.568571	0.517143	0.448571	0.385714	0.331429	0.232286	0.238857	0.202571	0.181143	0.155143	0.11	0.107143	0.0725714	0.0802857	0.0594286
	avg	1	0.955884	0.782136	0.588974	0.544565	0.498547	0.384091	0.352309	0.2481	0.254762	0.211067	0.190751	0.149275	0.116583	0.10866	0.0918715	0.0805667	0.0725641
CcrM D39A + EcoDam	exp 1	1	0.91129	0.825269	0.819892	0.822581	0.817204	0.717742	0.696237	0.696237	0.647849	0.677419	0.607527	0.553763	0.567204	0.556452	0.481183	0.443548	0.486559
	exp 2	1	0.985294	0.9	0.926471	0.905882	0.9	0.758824	0.75	0.714706	0.661765	0.664706	0.641176	0.573529	0.605882	0.520588	0.508824	0.452941	0.476471
	exp 3	1	0.947658	0.881543	0.856749	0.787879	0.809917	0.763085	0.680441	0.661157	0.62259	0.619835	0.586777	0.567493	0.495868	0.515152	0.498623	0.498623	0.443526
	avg	1	0.948081	0.868937	0.867704	0.838781	0.842374	0.74655	0.708892	0.6907	0.644068	0.653987	0.611827	0.564929	0.556318	0.53073	0.49621	0.465037	0.468852
CcrM + EcoDam D181A	exp 1	1	1.05391	0.913747	0.768194	0.730458	0.619946	0.506739	0.469003	0.304582	0.283019	0.266038	0.237197	0.212129	0.135849	0.115903	0.13558	0.0873315	0.0808625
	exp 2	1	1.01299	0.919481	0.761039	0.716883	0.597403	0.498701	0.454545	0.379221	0.327273	0.275325	0.253766	0.209351	0.165714	0.142338	0.121558	0.10987	0.0909091
	exp 3	1	1.0425	0.9225	0.72	0.6375	0.5425	0.45	0.425	0.275	0.28	0.246	0.22025	0.18225	0.12475	0.0995	0.0945	0.079	0.08125
	avg	1	1.03647	0.918576	0.749744	0.694947	0.586616	0.485147	0.449516	0.319601	0.296764	0.262454	0.237071	0.201243	0.142104	0.119247	0.117213	0.0920672	0.0843405
CcrM D39A + EcoDam D181A	exp 1	1	1.134	1.11663	1.20596	1.01489	1.09429	1.03722	1.05211	1.06203	1.01489	1.04467	0.987593	0.985112	0.970223	0.975186	0.898263	0.965261	1
	exp 2	1	1.1122	1.12927	1.20488	1.06829	1.06585	0.936585	0.97561	1.02927	0.97561	0.960976	0.856098	0.943902	0.929268	0.907317	0.882927	0.907317	1
	exp 3	1	1.25253	1.18939	1.2399	1.15404	1.18939	1.14141	1.14646	1.13636	1.13131	1.12626	1	1.10859	1.08081	1.06566	1.06566	1.05556	1
	avg	1	1.16624	1.1451	1.21691	1.07907	1.11651	1.03841	1.05806	1.07589	1.0406	1.04397	0.947897	1.01253	0.993433	0.98272	0.948949	0.976044	1

## Sheet: 3
Gene	Count (+0.1 pseudocount)
	no Dox CcrM Rep1+2	10d Dox CcrM Rep1+2	10d Dox CcrM D39A Rep1+2
A1BG	9.51633	11.9693	9.08771
A1BG-AS1	85.0301	85.5319	65.7584
A1CF	1.89708	0.1	0.670728
A2M	11.9189	16.1645	12.0654
A2M-AS1	4.44616	5.30082	3.46977
A2ML1	0.1	0.1	1.15212
A2MP1	0.1	0.1	0.1
A3GALT2	1.46612	0.623135	0.581395
A4GALT	64.868	68.4312	61.2671
A4GNT	0.1	0.1	0.1
AA06	0.1	0.1	0.1
AAAS	1450.43	1547.94	1626.34
AACS	644.242	546.736	547.998
AACSP1	1.89708	1.12592	0.670728
AADAC	0.1	0.1	0.1
AADACL2	0.1	0.1	0.1
AADACL2-AS1	0.1	0.1	0.1
AADACL3	0.1	0.1	0.1
AADACL4	1.42949	1.12592	0.1
AADACP1	0.1	0.1	0.1
AADAT	241.514	223.312	226.475
AAGAB	1359.94	1427.64	1262.09
AAK1	621.962	695.471	634.862
AAMDC	234.601	210.797	248.624
AAMP	2720.53	2718.98	2637.94
AANAT	2.40129	2.66479	5.66335
AAR2	1233.99	1272.39	1291.21
AARD	77.7233	93.4094	84.6272
AARS1	2539.52	2387.15	2219.88
AARS2	974.074	1113.43	1005.1
AARSD1	0.1	0.1	0.1
AASDH	327.151	337.907	280.749
AASDHPPT	2275.69	2376.92	2643.76
AASS	496.498	489.136	425.644
AATBC	0.1	0.1	0.1
AATF	0.530952	0.623135	0.1
AATK	307.137	246.883	281.414
ABALON	0.530952	0.612958	0.1
ABAT	312.905	146.763	227.731
ABCA1	13.4682	11.5377	9.39044
ABCA10	1.89708	3.69071	2.29358
ABCA11P	188.582	209	180.35
ABCA12	5.06028	4.25455	0.1
ABCA13	0.1	0.623135	0.670728
ABCA17P	4.98701	10.9434	9.35571
ABCA2	2531.22	1670.43	2042.75
ABCA3	1279.65	968.615	1084.52
ABCA4	0.961905	0.1	2.95364
ABCA5	280.142	352.575	231.761
ABCA6	0.1	0.612958	1.06279
ABCA7	285.37	260.693	223.502
ABCA8	19.0339	24.494	13.1523
ABCA9	0.530952	0.623135	0.670728
ABCA9-AS1	0.530952	0.1	0.1
ABCB1	91.5484	92.3224	93.327
ABCB10	1058.97	1123.32	905.288
ABCB11	0.1	0.1	0.1
ABCB4	24.0308	30.6088	24.3336
ABCB5	5.02364	7.3323	2.11491
ABCB6	362.624	370.498	272.53
ABCB7	729.987	698.07	616.093
ABCB8	529.35	992.174	516.911
ABCB9	205.059	166.439	167.477
ABCC1	317.751	324.489	300.114
ABCC10	460.658	421.79	376.279
ABCC11	5.13354	4.77768	4.61122
ABCC12	0.530952	0.612958	0.581395
ABCC13	0.567586	0.1	1.24146
ABCC2	31.7233	21.3145	28.0607
ABCC3	0.998538	0.612958	2.20425
ABCC4	748.461	788.176	691.568
ABCC5	733.326	698.199	643.672
ABCC5-AS1	0.1	0.1	0.1
ABCC6	16.8792	14.5951	12.3334
ABCC6P1	16.5581	12.5942	14.1349
ABCC6P2	0.1	0.623135	0.1
ABCC8	10.4881	12.01	11.4947
ABCC9	1.50276	0.1	3.25637
ABCD1	434.363	234.851	362.264
ABCD2	3.69415	6.83969	3.64843
ABCD3	1363.23	1559.72	1122.05
ABCD4	447.757	401.098	388.919
ABCE1	3625.02	3588.04	4062.04
ABCF1	0.1	0.1	0.670728
ABCF2	753.756	835.099	939.631
ABCF2-H2BE1	2.36466	0.612958	1.06279
ABCF3	891.624	815.22	817.108
ABCG1	22.6281	16.134	9.53437
ABCG2	42.6243	41.4928	46.4629
ABCG4	34.5655	23.3663	29.222
ABCG5	0.1	0.1	0.1
ABCG8	0.1	0.1	0.1
ABHD1	24.214	9.94797	17.0233
ABHD10	756.598	683.932	730.035
ABHD11	265.132	301.131	295.93
ABHD11-AS1	4.0152	4.2342	1.81218
ABHD12	1118.06	1196.57	1096.72
ABHD12B	0.1	0.1	0.1
ABHD13	257.194	305.996	230.634
ABHD14A	42.8269	47.8417	65.5996
ABHD14A-ACY1	0.1	0.1	0.1
ABHD14B	293.383	219.32	290.471
ABHD15	262.859	210.091	239.145
ABHD16A	0.1	0.1	0.1
ABHD16B	0.567586	0.1	0.1
ABHD17A	1033.63	1172.07	1151
ABHD17B	322.878	340.37	280.456
ABHD17C	364.842	444.614	372.596
ABHD18	248.4	239.93	242.118
ABHD2	1575.26	1554.52	1037.77
ABHD3	198.319	273.679	217.691
ABHD4	279.573	193.737	272.367
ABHD5	317.642	333.107	348.77
ABHD6	119.707	109.936	127.992
ABHD8	551.666	602.329	626.158
ABI1	1337.48	1243.22	1247.3
ABI2	1284.36	1227.56	1213.65
ABI3	1.93371	3.1981	3.16704
ABI3BP	7.0685	0.623135	4.78989
ABITRAM	546.622	555.562	659.607
ABL1	2260.32	2142.58	2014.6
ABL2	1139.21	1288.74	1158.74
ABLIM1	2515.05	2902.87	2651.55
ABLIM2	31.8612	32.2799	16.8446
ABLIM3	38.9483	24.4736	39.8474
ABO	0.961905	0.612958	0.581395
ABR	75.4673	79.8181	47.3909
ABRA	0.1	0.1	0.1
ABRACL	584.048	688.776	593.383
ABRAXAS1	259.605	227.446	213.939
ABRAXAS2	631.891	728.042	667.047
ABT1	1120.58	1257.37	1153.54
ABTB1	154.797	116.153	123.149
ABTB2	506.673	595.361	478.483
ACAA1	398.493	432.151	407.103
ACAA2	968.855	894.863	868.752
ACACA	50.7478	38.9484	25.1524
ACACB	301.993	248.722	212.872
ACAD10	252.958	217.35	204.386
ACAD11	47.2636	36.2818	37.3511
ACAD8	206.031	210.325	166.172
ACAD9	1115.93	1121.07	1043.44
ACADL	76.4951	91.3372	68.7907
ACADM	732.173	738.386	616.857
ACADS	206.197	141.491	169.264
ACADSB	1022.13	881.119	845.56
ACADVL	1677.65	1247.03	1690.07
ACAN	1.97034	4.79804	6.68074
ACAP1	8.11357	4.75733	8.90905
ACAP2	845.945	924.726	627.994
ACAP3	645.459	586.107	503.968
ACAT1	1483.13	1291.03	1333.6
ACAT2	1627.61	1461.49	1525.98
ACBD3	1225.96	1383.76	977.333
ACBD3-AS1	0.1	0.1	0.1
ACBD4	182.505	133.243	157.616
ACBD5	984.559	1019.69	831.093
ACBD6	770.229	757.712	809.272
ACBD7	302.121	335.495	323.757
ACBD7-DCLRE1CP1	0.1	0.612958	1.15212
ACCS	181.184	131.633	108.484
ACCSL	0.1	0.612958	2.29358
ACD	467.342	486.144	561.418
ACE	207.845	163.157	199.413
ACE2	1.89708	2.68514	1.24146
ACER1	0.1	0.1	0.670728
ACER2	64.0707	71.1182	35.9764
ACER3	975.957	956.546	929.189
ACHE	38.4074	52.4481	46.448
ACIN1	3349.51	3409.83	3768.21
ACKR1	0.1	0.1	0.1
ACKR2	2.79561	1.65923	4.78989
ACKR3	17.9975	17.1904	16.4873
ACKR4	0.1	0.1	0.1
ACLY	9066.34	8587.94	8437.85
ACMSD	0.1	0.1	0.581395
ACO1	937.312	905.951	842.076
ACO2	1875.05	1797.47	1612.2
ACOD1	0.1	0.1	0.1
ACOT1	38.9483	60.1934	41.4901
ACOT11	141.795	147.113	117.918
ACOT12	0.1	0.1	0.1
ACOT13	437.543	426.386	520.186
ACOT2	178.911	219.599	143.209
ACOT4	0.1	1.14627	0.1
ACOT6	0.1	0.1	0.1
ACOT7	2035.79	2537.09	2388.02
ACOT8	335.421	308.139	326.62
ACOT9	3557.21	3240.58	3300.91
ACOX1	809.629	681.635	767.177
ACOX2	8.80096	4.73698	7.37553
ACOX3	229.759	206.633	200.162
ACOXL	8.65443	22.3709	13.5096
ACOXL-AS1	0.530952	0.1	1.06279
ACP1	2543.08	2574.6	2858.16
ACP2	932.427	902.278	873.114
ACP3	12.1753	6.2962	5.57401
ACP4	0.1	0.1	0.1
ACP5	0.961905	1.13609	0.581395
ACP6	334.246	386.451	337.593
ACP7	0.1	0.1	0.1
ACR	3.69415	1.65923	2.29358
ACRBP	0.998538	1.65923	0.581395
ACRV1	0.1	0.1	0.1
ACSBG1	5.02364	3.74159	6.8048
ACSBG2	0.961905	2.16201	0.670728
ACSF2	271.756	159.73	217.835
ACSF3	414.373	399.92	426.12
ACSL1	912.196	1061.95	816.056
ACSL3	1367.53	1455.16	1235.17
ACSL4	935.985	834.739	863.342
ACSL5	1.89708	0.1	2.59631
ACSL6	19.5834	9.40448	8.90905
ACSM1	1.42949	0.1	0.1
ACSM2A	0.1	0.1	0.1
ACSM2B	0.1	0.1	0.1
ACSM3	71.983	48.776	70.0215
ACSM4	0.1	0.1	0.1
ACSM5	0.530952	0.1	0.1
ACSM6	0.1	0.1	0.1
ACSS1	258.539	503.651	220.922
ACSS2	318.534	296.514	308.446
ACSS3	354.41	290.719	320.372
ACTA1	6.93062	3.18793	10.4078
ACTA2	305.111	272.491	236.326
ACTA2-AS1	1.46612	2.67497	2.02558
ACTB	41942.4	47885.8	53547.9
ACTBL2	94.4897	99.0113	119.824
ACTC1	23.3155	4.7268	24.6562
ACTE1P	0.1	0.1	0.1
ACTG1	59323.1	65683.6	70750.4
ACTG1P17	10.1584	3.18793	5.53928
ACTG1P20	39.306	38.4151	34.7853
ACTG1P25	11.7077	2.17219	7.0182
ACTG1P4	0.961905	0.1	3.3457
ACTG2	0.567586	0.612958	0.1
ACTL10	2.79561	3.1981	3.91643
ACTL6A	1638.35	1973.35	1659.8
ACTL6B	0.530952	0.612958	0.1
ACTL7A	0.1	0.623135	0.1
ACTL7B	0.1	0.1	0.670728
ACTL8	21.7015	17.2006	48.3736
ACTL9	0.1	0.1	0.1
ACTN1	2283.74	2705.54	2503.83
ACTN1-AS1	0.530952	0.1	0.1
ACTN2	97.28	93.8003	109.541
ACTN3	1.89708	0.1	1.72285
ACTN4	6688.21	7640.47	7650.37
ACTR10	904.481	928.814	809.718
ACTR1A	3468.05	3560.43	3884.5
ACTR1B	614.861	566.33	466.23
ACTR2	6296.61	6118.43	6036.34
ACTR3	2793.34	2638.35	2916.37
ACTR3-AS1	0.961905	1.13609	2.68564
ACTR3B	189.562	192.722	218.798
ACTR3BP2	0.1	0.1	0.1
ACTR3BP5	0.1	0.1	0.1
ACTR3C	35.7571	32.2799	39.9367
ACTR5	292.015	285.98	297.548
ACTR6	443.346	513.499	413.277
ACTR8	535.196	569.595	465.912
ACTRT1	0.1	0.1	0.1
ACTRT2	0.1	0.1	0.1
ACTRT3	30.6503	37.9632	40.0261
ACVR1	226.348	196.978	190.192
ACVR1B	1057.86	1035.96	901.883
ACVR1C	68.3156	62.7175	39.7035
ACVR2A	166.797	154.93	161.055
ACVR2B	802.893	716.519	640.565
ACVR2B-AS1	25.4702	24.4533	23.2814
ACVRL1	107.302	94.2725	84.7512
ACY1	4.55606	4.21384	7.67826
ACY3	1.82381	4.2749	1.81218
ACYP1	122.402	122.451	129.516
ACYP2	44.917	36.8559	46.9294
ADA	389.581	342.656	440.021
ADA2	0.1	0.612958	1.06279
ADAD1	0.1	0.1	0.1
ADAD2	0.530952	0.1	0.1
ADAL	236.866	249.214	228.172
ADAM10	1422.51	1491.06	1163.27
ADAM11	448.968	409.251	361.063
ADAM12	17.2089	8.37857	15.7379
ADAM15	1492.81	1279	1452.85
ADAM17	685.383	698.447	633.572
ADAM18	0.1	0.1	0.670728
ADAM19	609.365	468.831	479.436
ADAM2	0.1	0.1	0.1
ADAM20	0.1	0.623135	0.670728
ADAM20P1	0.530952	1.13609	0.670728
ADAM21	9.83738	6.86005	6.50207
ADAM21P1	0.567586	0.1	0.1
ADAM22	210.8	162.274	154.345
ADAM23	419.93	370.427	346.735
ADAM28	6.89398	5.29064	4.12983
ADAM29	0.1	0.1	0.1
ADAM30	0.1	0.1	0.1
ADAM32	0.1	0.1	0.1
ADAM33	0.530952	0.1	0.1
ADAM3A	0.1	0.1	0.1
ADAM3B	0.1	0.1	0.1
ADAM5	0.1	0.1	0.1
ADAM6	0.1	0.1	0.1
ADAM7	0.1	0.1	0.1
ADAM8	27.4138	25.4995	33.6786
ADAM9	1243.73	1393.16	957.66
ADAMDEC1	0.1	0.1	0.1
ADAMTS1	925.533	833.377	579.492
ADAMTS10	64.8873	35.8299	39.7233
ADAMTS12	0.530952	0.1	0.1
ADAMTS13	244.554	188.207	151.199
ADAMTS14	2.83225	2.66479	2.20425
ADAMTS15	148.048	130.359	106.667
ADAMTS16	24.6729	42.077	31.5892
ADAMTS17	243.384	253.501	257.92
ADAMTS18	2.36466	3.73141	0.581395
ADAMTS19	30.7236	45.226	24.6562
ADAMTS19-AS1	7.21504	6.80916	9.62371
ADAMTS2	301.013	242.566	199.894
ADAMTS20	52.3617	91.6874	61.1033
ADAMTS3	245.605	220.295	185.303
ADAMTS4	10.305	3.73141	6.41274
ADAMTS5	23.5266	41.0715	17.594
ADAMTS6	32.4754	25.8904	24.6016
ADAMTS7	53.1697	53.0323	37.227
ADAMTS7P1	0.1	0.1	0.1
ADAMTS8	65.5834	113.054	74.498
ADAMTS9	15.2286	18.196	9.03311
ADAMTS9-AS1	0.1	0.1	0.1
ADAMTS9-AS2	0.567586	1.13609	1.15212
ADAMTSL1	1.89708	2.69532	1.24146
ADAMTSL2	10.3782	5.8036	9.65844
ADAMTSL3	58.5243	41.1223	35.6389
ADAMTSL4	70.9659	87.6549	68.0612
ADAMTSL4-AS1	0.1	0.1	0.1
ADAMTSL5	73.8814	83.0078	109.039
ADAP1	225.213	196.998	216.465
ADAP2	193.047	200.457	238.5
ADAR	5150.61	4732.87	4357.06
ADARB1	382.765	659.822	457.639
ADARB2	30.7515	57.5777	24.9936
ADARB2-AS1	1.46612	0.1	1.06279
ADAT1	444.135	436.214	412.155
ADAT2	286.137	310.395	304.556
ADAT3	228.503	243.962	263.513
ADCK1	133.441	153.513	142.777
ADCK2	1091.73	884.203	972.212
ADCK5	113.867	94.3234	98.3246
ADCY1	732.281	711.511	553.963
ADCY10	1.89708	2.16201	3.8271
ADCY10P1	33.3459	36.8355	50.0312
ADCY2	0.1	0.1	1.06279
ADCY3	1751.04	1691.93	1519.39
ADCY4	0.1	0.1	0.1
ADCY5	21.0508	14.0313	10.7999
ADCY6	1032.2	798.598	739.628
ADCY6-DT	9.4797	4.73698	10.0505
ADCY7	420.077	301.192	345.717
ADCY8	0.1	0.1	0.1
ADCY9	1427.49	1813.97	1394.78
ADCYAP1	0.998538	6.2962	2.86431
ADCYAP1R1	11.6711	14.5748	12.6361
ADD1	3097.14	3127.73	2886.11
ADD2	1202.99	1075.63	1076.13
ADD3	1607.93	1482.77	1133.49
ADD3-AS1	6.78408	3.70088	2.11491
ADGB	0.961905	0.1	0.1
ADGRA1	5.34469	1.6694	3.0777
ADGRA1-AS1	0.530952	0.1	0.581395
ADGRA2	439.564	320.354	275.573
ADGRA3	963.378	923.965	890.111
ADGRB1	33.1714	21.8885	34.3387
ADGRB2	259.797	241.149	225.8
ADGRB3	0.567586	0.1	0.581395
ADGRD1	4.05184	5.31099	2.50698
ADGRD1-AS1	0.567586	0.1	0.1
ADGRE1	0.1	0.623135	0.581395
ADGRE2	34.712	12.0303	34.2841
ADGRE3	0.1	0.1	0.1
ADGRE4P	1.93371	1.13609	2.68564
ADGRE5	1140.2	995.044	984.371
ADGRF1	0.1	0.1	0.670728
ADGRF2	0.1	0.1	0.581395
ADGRF3	5.84891	8.93223	5.66335
ADGRF4	3.73078	0.612958	2.11491
ADGRF5	1.42949	1.6694	3.0777
ADGRF5-AS1	0.1	0.1	0.1
ADGRG1	8.93885	2.7055	8.03559
ADGRG2	170.604	173.824	111.511
ADGRG3	0.567586	0.1	0.1
ADGRG4	0.1	0.612958	0.670728
ADGRG5	0.530952	0.1	0.1
ADGRG6	713.703	968.493	686.347
ADGRG7	0.1	0.1	0.1
ADGRL1	1951.43	1612.15	1601.33
ADGRL2	1889.14	1798.42	1784.18
ADGRL3	23.9942	85.5319	24.6016
ADGRL3-AS1	0.1	0.1	0.1
ADGRL4	0.1	0.1	0.1
ADGRV1	413.843	438.561	321.34
ADH1A	0.1	0.1	0.1
ADH1B	0.1	0.1	0.1
ADH1C	0.1	1.12592	0.1
ADH4	0.1	0.1	0.1
ADH5	1942.44	1944.82	1943.7
ADH6	0.1	0.1	0.1
ADH7	0.1	0.1	0.1
ADHFE1	16.0539	8.39892	7.10753
ADI1	447.912	336.195	354.457
ADIG	0.1	0.1	0.1
ADIPOQ	0.1	0.1	0.1
ADIPOQ-AS1	0.1	0.1	0.1
ADIPOR1	1655.77	1893.49	1975.82
ADIPOR2	2816.11	2513.61	2559.71
ADIRF	0.1	0.1	0.1
ADK	799.258	776.239	909.824
ADM	488.883	383.454	575.696
ADM2	0.1	0.1	0.1
ADM5	39.4245	35.3679	60.2348
ADNP	2540.16	2637.82	2456.18
ADNP-AS1	6.93062	7.86561	12.4227
ADNP2	1028.71	1143.66	898.523
ADO	740.754	831.179	787.857
ADORA1	41.185	46.2418	43.1477
ADORA2A	0.1	1.12592	1.15212
ADORA2A-AS1	1.39286	0.1	0.670728
ADORA2B	241.266	197.562	235.383
ADORA3	0.1	0.1	0.581395
ADPGK	1250.03	1299.24	1328.88
ADPGK-AS1	1.93371	1.13609	1.63352
ADPRH	0.567586	0.623135	2.95364
ADPRHL1	36.7935	32.742	35.8176
ADPRM	53.7925	64.8304	79.0092
ADPRS	597.718	612.862	675.608
ADRA1A	0.530952	0.1	0.1
ADRA1B	38.875	18.2265	36.2642
ADRA1D	0.567586	0.1	0.1
ADRA2A	0.567586	4.2342	0.1
ADRA2B	2.29139	3.20828	4.78989
ADRA2C	170.473	154.346	188.792
ADRB1	21.8114	22.4523	26.0656
ADRB2	32.7598	12.0202	24.2442
ADRB3	0.1	0.1	0.1
ADRM1	3069.37	3545.12	3848.62
ADSL	2332.92	2556.33	2623.53
ADSS1	22.5548	21.2738	17.2913
ADSS2	1364.57	1579.98	1381.02
ADTRP	0.1	0.1	1.24146
AEBP1	1.93371	1.64905	3.16704
AEBP2	965.673	990.418	848.652
AEN	1860.86	2085.33	1799.6
AFAP1	561.557	594.457	536.494
AFAP1-AS1	2.75898	1.6694	5.00329
AFAP1L1	127.104	166.007	143.169
AFAP1L2	74.5408	39.4715	105.362
AFDN	2449.87	2696.26	2250.22
AFDN-DT	10.9191	20.7303	9.08771
AFF1	588.073	549.239	510.255
AFF1-AS1	19.2537	25.3978	10.3532
AFF2	132.297	141.009	98.6521
AFF3	148.313	185.622	147.511
AFF4	2751.2	2787.83	2151.77
AFG1L	109.969	133.634	116.955
AFG3L1P	498.946	475.571	537.864
AFG3L2	1764.96	1548.13	1677.76
AFM	0.567586	0.1	0.1
AFMID	481.874	487.967	550.708
AFP	0.530952	0.1	0.1
AFTPH	546.65	540.818	569.303
AGA	298.682	346.267	305.747
AGAP1	867.135	935.311	810.86
AGAP1-IT1	0.1	1.14627	1.24146
AGAP10P	3.73078	7.89614	7.55419
AGAP11	15.1553	26.4542	11.7627
AGAP12P	2.75898	0.1	1.15212
AGAP13P	22.7013	19.7858	32.1451
AGAP14P	0.1	0.1	0.1
AGAP2	40.8553	15.1183	31.6637
AGAP2-AS1	161.8	165.199	161.115
AGAP3	2308.02	2462.6	2493.94
AGAP4	9.01211	11.9998	15.5444
AGAP5	10.6993	8.4091	12.4227
AGAP6	13.9724	19.8366	16.5965
AGAP7P	9.62623	6.2962	8.30359
AGAP9	4.55606	5.27029	3.91643
AGBL1	0.530952	0.1	0.1
AGBL1-AS1	0.1	0.1	0.1
AGBL2	0.998538	1.14627	0.1
AGBL3	53.1417	60.7572	53.1131
AGBL4	0.530952	0.1	0.1
AGBL4-AS1	0.1	0.1	0.1
AGBL4-IT1	0.1	0.1	0.1
AGBL5	1712.4	1676.33	1626.89
AGBL5-AS1	1.50276	2.16201	0.581395
AGER	1.89708	2.16201	0.581395
AGFG1	1059.03	1274.59	1225.61
AGFG2	132.974	151.05	136.196
AGGF1	1265.46	1124.29	1100.41
AGK	326.004	302.578	271.811
AGL	1044.67	943.722	822.835
AGMAT	0.567586	0.1	0.1
AGMO	0.1	0.1	0.1
AGO1	1253.27	1172.84	1188.87
AGO2	2168.94	2526.78	2214.85
AGO3	416.838	434.437	385.862
AGO4	361.14	342.503	283.126
AGPAT1	204.904	226.532	221.081
AGPAT2	2637.82	2323.5	3015.49
AGPAT3	1101.75	1241.89	1109.05
AGPAT4	244.851	255.482	302.253
AGPAT4-IT1	3.3731	6.81934	6.89413
AGPAT5	497.53	488.263	490.662
AGPS	1411.56	1555.17	1321.82
AGR2	0.1	0.1	0.670728
AGR3	0.1	0.1	0.1
AGRN	6467.09	6718.15	4799.15
AGRP	0.1	0.1	0.1
AGT	0.998538	4.26472	1.63352
AGTPBP1	720.665	773.046	624.589
AGTR1	7.5081	4.25455	11.0133
AGTR2	0.1	0.1	0.1
AGTRAP	570.928	559.352	609.443
AGXT	0.530952	0.1	0.1
AGXT2	0.1	0.1	0.581395
AHCTF1	495.1	566.045	543.214
AHCTF1P1	133.633	153.01	132.265
AHCY	9932.86	9736.37	10134.7
AHCYL1	2308.47	2286.78	2050.24
AHCYL2	331.826	317.094	240.847
AHDC1	600.937	502.361	599.14
AHI1	300.459	331.025	312.069
AHNAK	8799.38	9331.2	7970.86
AHNAK2	226.624	65.4553	140.33
AHR	523.513	500.553	620.52
AHRR	0.1	0.1	0.670728
AHSA1	2179.72	2296.75	2934.19
AHSA2P	683.03	578.108	587.914
AHSG	1.42949	0.623135	2.20425
AHSP	0.1	0.1	0.1
AICDA	0.1	0.1	0.1
AIDA	276.473	333.468	262.088
AIF1	0.1	0.1	0.1
AIF1L	1386.73	1377.19	1271.42
AIFM1	1264.99	1167.8	1254.7
AIFM2	972.407	660.04	1066.58
AIFM3	0.998538	2.17219	1.63352
AIG1	658.373	670.69	692.948
AIM2	0.1	0.1	0.1
AIMP1	923.795	968.12	1013.13
AIMP2	1207.79	1310.02	1530.93
AIP	1242.16	1126.71	1237.54
AIPL1	0.1	0.1	0.1
AIRE	0.1	0.1	0.1
AIRN	0.1	0.1	0.1
AJAP1	0.1	0.1	0.1
AJM1	67.4537	79.3458	79.4559
AJUBA	1218.89	1872.33	1383.93
AK1	801.277	748.591	870.29
AK2	3590.58	4143.16	4267.26
AK3	1459.61	1749.11	1501.93
AK4	960.544	872.443	893.586
AK5	7.14177	8.88135	4.78989
AK6	0.1	0.1	0.1
AK7	5.77565	3.22863	5.93134
AK8	22.8845	23.9708	18.7702
AK9	65.5467	65.3739	69.6244
AKAIN1	0.1	0.1	0.1
AKAP1	1553.79	1495.61	1335.41
AKAP10	485.11	517.42	483.808
AKAP11	963.001	964.098	787.728
AKAP12	2512.3	2777.54	2088.86
AKAP13	1079.46	1285.55	1116.36
AKAP14	0.530952	0.1	0.581395
AKAP17A	0.1	0.1	0.1
AKAP3	21.4817	22.3607	14.7404
AKAP4	0.1	0.1	0.1
AKAP5	139.649	129.16	103.506
AKAP6	45.8888	41.5132	30.5024
AKAP7	168.898	142.446	147.928
AKAP8	881.824	826.811	791.629
AKAP8L	1402.65	1524.98	1603.75
AKAP9	776.723	789.589	722.491
AKIP1	370.289	380.143	334.894
AKIRIN1	2151.44	2337.42	2221.3
AKIRIN2	1101.54	1240.7	1230.31
AKNA	256.752	250.128	279.518
AKNAD1	0.998538	2.15183	0.1
AKR1A1	778.981	693.281	838.047
AKR1B1	2259.85	1977.32	2448.87
AKR1B10	10.7079	0.1	7.82219
AKR1B15	0.530952	0.1	0.581395
AKR1C1	30.8894	15.5905	17.4154
AKR1C2	50.0884	9.87673	35.1774
AKR1C3	35.1623	12.6044	20.6611
AKR1C4	0.998538	0.1	0.581395
AKR1C6P	0.1	0.1	0.1
AKR1C8P	0.1	0.1	0.1
AKR1D1	0.1	0.1	0.1
AKR1E2	0.998538	0.1	0.1
AKR7A2	1151.44	948.434	1025.75
AKR7A2P1	0.567586	0.612958	0.1
AKR7A3	4.51942	7.36283	7.0728
AKR7L	6.82072	9.46554	8.69565
AKT1	2029.67	1879.54	2180.03
AKT1S1	1792.14	1765.58	1796.55
AKT2	2669.66	2611.78	2596.83
AKT3	1.03517	4.26472	2.02558
AKTIP	140.153	176.215	150.747
ALAD	613.467	483.432	501.422
ALAS1	618.146	665.489	631.731
ALAS2	0.1	0.1	0.1
ALB	0.567586	0.623135	0.1
ALCAM	1565.86	1090.61	1266.85
ALDH16A1	603.674	676.76	455.377
ALDH18A1	4408.71	4993.27	4470.65
ALDH1A1	0.1	0.612958	0.1
ALDH1A2	119.478	271.013	116.131
ALDH1A3	395.506	277.484	278.213
ALDH1B1	1093.2	1009.44	1107.41
ALDH1L1	9.29653	4.74715	5.44995
ALDH1L1-AS1	0.1	0.1	0.670728
ALDH1L1-AS2	0.998538	0.1	0.670728
ALDH1L2	200.832	252.424	196.996
ALDH2	1219.3	744.222	1125.27
ALDH3A1	32.1909	20.2885	30.3982
ALDH3A2	1224.29	1150.39	1241.6
ALDH3B1	47.7052	21.3043	32.6265
ALDH3B2	0.1	0.1	0.1
ALDH4A1	311.712	265.167	222.594
ALDH5A1	948.014	874.049	890.201
ALDH6A1	438.543	349.09	320.968
ALDH7A1	1711.23	1363.31	1381.55
ALDH8A1	10.305	5.79342	7.85692
ALDH9A1	1770.68	1601.99	1523.12
ALDOA	223.103	145.819	279.9
ALDOB	0.1	0.1	0.1
ALDOC	260.743	184.453	285.116
ALG1	1091.79	992.463	1161
ALG10	296.893	284.675	255.736
ALG10B	366.531	370.885	313.727
ALG11	139.712	147.83	113.491
ALG12	643.363	666.318	629.716
ALG13	502.887	539.731	517.943
ALG14	205.499	212.326	240.877
ALG14-AS1	0.1	0.1	0.1
ALG1L	71.0219	44.078	40.8648
ALG1L2	0.530952	0.1	0.1
ALG1L9P	7.10514	5.81378	3.16704
ALG2	428.894	387.918	431.57
ALG3	1112.36	1185.07	1556
ALG5	475.269	540.183	575.542
ALG6	474.959	446.585	481.655
ALG8	1638.8	1749.92	2075.55
ALG9	390.24	432.11	398.031
ALK	0.530952	0.612958	0.581395
ALKAL1	2.79561	1.12592	0.1
ALKAL2	0.1	0.623135	0.1
ALKBH1	209.67	249.809	218.937
ALKBH2	228.449	285.94	291.22
ALKBH3	778.171	718.996	763.857
ALKBH3-AS1	0.1	0.1	0.1
ALKBH4	318.422	278.534	278.312
ALKBH5	1655.43	1831.76	1702.7
ALKBH6	299.395	257.472	339.122
ALKBH7	293.043	277.742	257.503
ALKBH8	276.94	299.871	278.749
ALLC	1.03517	0.612958	0.1
ALMS1	1095.38	1258.09	1181.28
ALMS1-IT1	12.2486	7.89614	18.7901
ALMS1P1	0.998538	0.623135	0.581395
ALOX12	0.961905	0.1	0.1
ALOX12-AS1	19.1804	21.3246	16.4873
ALOX12B	7.57272	5.28046	8.81971
ALOX12P2	4.19837	0.623135	9.74777
ALOX15	4.16174	0.1	2.29358
ALOX15B	3.58425	0.623135	3.5591
ALOX15P1	1.82381	4.22402	6.19934
ALOX5	0.1	0.1	0.1
ALOX5AP	0.998538	0.612958	1.24146
ALOXE3	10.0572	3.74159	9.56911
ALPG	47.2916	31.7263	24.1748
ALPI	0.1	0.1	0.1
ALPK1	188.418	147.677	147.144
ALPK2	39.6163	75.7246	63.545
ALPK3	453.935	518.934	414.368
ALPL	54.4712	47.2371	52.7409
ALPP	92.4942	90.9362	103.689
ALS2	612.325	651.361	551.785
ALS2CL	65.1524	37.4401	75.7834
ALX1	113.628	130.226	121.129
ALX3	0.1	0.1	0.1
ALX4	742.329	948.206	593.989
ALYREF	3753.67	4496.93	4187.99
AMACR	41.5793	14.1636	24.6909
AMBN	0.530952	0.623135	1.72285
AMBP	1.03517	0.1	1.06279
AMBRA1	1475.1	1585.56	1357.27
AMD1	2730.58	3174.25	2786.44
AMDHD1	4.55606	5.77307	3.0777
AMDHD2	855.172	810.766	725.981
AMELX	0.1	0.1	0.581395
AMELY	0.1	0.1	0.1
AMER1	438.475	387.833	388.656
AMER2	2.75898	8.38874	2.29358
AMER3	0.1	0.623135	0.1
AMFR	1554.31	1373.97	1421.59
AMH	167.183	150.055	201.616
AMHR2	9.01211	4.21384	9.26638
AMIGO1	18.7495	15.6821	17.3608
AMIGO2	102.973	124.472	110.032
AMIGO3	92.5675	97.0408	110.097
AMMECR1	299.195	340.482	324.69
AMMECR1L	945.379	991.855	929.114
AMN	1.03517	0.612958	0.1
AMN1	102.956	125.787	105.327
AMOT	399.475	320.456	238.252
AMOTL1	3877.69	4431.39	3207.9
AMOTL2	2377.23	3342.92	2656.16
AMPD1	0.1	0.1	0.1
AMPD2	1096.96	1243.05	1023.66
AMPD3	30.5404	17.6729	16.2739
AMPH	122.476	128.093	97.4809
AMT	15.3385	9.41466	15.5791
AMTN	0.1	0.1	0.1
AMY1A	0.1	0.1	0.1
AMY1B	0.1	0.1	0.1
AMY1C	0.1	0.1	0.1
AMY2A	0.1	1.12592	0.1
AMY2B	33.3373	19.7654	28.686
AMZ1	1.42949	3.23881	1.54419
AMZ2	1694.43	1413.61	1686.05
AMZ2P1	119.231	82.9773	95.3271
ANAPC1	1430.39	1660.38	1231.44
ANAPC10	236.534	244.968	292.426
ANAPC11	1393.28	1343.1	1222.93
ANAPC13	727.319	733.369	858.374
ANAPC15	967.222	1110.65	1150.97
ANAPC16	1230.94	1099.21	1306.97
ANAPC1P1	1.46612	4.26472	1.06279
ANAPC1P2	137.531	155.925	104.846
ANAPC1P4	52.4716	60.1629	46.4281
ANAPC1P6	0.1	0.623135	3.46977
ANAPC2	2012.15	1925.41	1780.13
ANAPC4	508.664	494.473	471.034
ANAPC5	3180.14	3047.42	3023.66
ANAPC7	1419.01	1632.58	1636.6
ANG	10.305	5.8036	5.05788
ANGEL1	651.659	655.023	511.015
ANGEL2	462.289	516.404	441.461
ANGPT1	10.0938	7.36283	3.73776
ANGPT2	0.1	0.1	0.1
ANGPT4	0.1	0.1	0.581395
ANGPTL1	0.530952	0.1	1.72285
ANGPTL2	98.3983	91.2355	87.8679
ANGPTL3	0.1	0.1	0.1
ANGPTL4	0.1	0.1	0.1
ANGPTL5	0.1	0.1	0.1
ANGPTL6	0.961905	0.612958	2.11491
ANGPTL7	0.1	0.1	0.1
ANGPTL8	0.1	0.1	1.81218
ANHX	0.1	0.1	0.1
ANK1	152.614	56.4907	131.63
ANK2	353.367	332.407	256.768
ANK3	720.697	754.711	489.63
ANKAR	29.532	28.044	27.2765
ANKDD1A	20.2255	16.1645	19.6983
ANKDD1B	0.530952	1.12592	3.3457
ANKEF1	338.013	308.003	317.777
ANKFN1	4.05184	2.67497	6.98347
ANKFY1	1751.28	1768.02	1493.69
ANKH	1013.47	1172.23	996.222
ANKHD1	39.7089	49.8325	48.1602
ANKHD1-EIF4EBP3	0.567586	0.1	1.72285
ANKIB1	610.813	595.717	495.853
ANKK1	0.530952	0.1	0.1
ANKLE1	10.6993	8.37857	12.3334
ANKLE2	2129.64	2101.13	2222.01
ANKMY1	142.336	144.599	138.087
ANKMY2	475.612	393.587	394.72
ANKRA2	219.472	199.132	195.15
ANKRD1	1527.03	1708.88	1723.33
ANKRD10	326.939	318.531	326.655
ANKRD11	2448.2	2703.6	2801.3
ANKRD12	412.899	376.979	456.344
ANKRD13A	924.223	723.531	854.414
ANKRD13B	548.264	636.125	700.203
ANKRD13C	734.05	790.014	686.471
ANKRD13D	503.548	524.795	597.984
ANKRD16	153.494	162.223	169.546
ANKRD17	3335.98	3223.56	3022.43
ANKRD18A	139.154	125.538	138.494
ANKRD18B	231.977	288.378	351.693
ANKRD18CP	22.8479	20.8117	27.8473
ANKRD18DP	0.998538	2.69532	1.24146
ANKRD19P	271.734	315.681	268.436
ANKRD2	1.42949	2.66479	2.95364
ANKRD20A1	0.1	0.1	0.1
ANKRD20A11P	0.530952	1.65923	0.670728
ANKRD20A12P	22.9578	18.7497	17.5047
ANKRD20A19P	0.567586	0.1	0.1
ANKRD20A4-ANKRD20A20P	7.21504	7.36283	13.2962
ANKRD20A5P	25.3323	23.3459	26.011
ANKRD20A8P	7.25167	8.92205	4.52189
ANKRD20A9P	0.1	0.1	0.1
ANKRD22	0.1	0.1	0.1
ANKRD23	60.8149	59.1573	65.9024
ANKRD24	3.58425	5.29064	6.89413
ANKRD26	735.27	872.545	774.919
ANKRD26P1	2.32803	0.1	1.15212
ANKRD26P3	0.1	1.14627	0.581395
ANKRD27	560.281	644.393	668.128
ANKRD28	812.314	801.173	700.476
ANKRD29	22.8199	30.7004	31.217
ANKRD30A	0.1	0.612958	0.581395
ANKRD30B	0.1	0.623135	0.1
ANKRD30BL	0.1	0.1	0.1
ANKRD30BP2	0.1	0.1	0.1
ANKRD30BP3	0.567586	0.1	0.1
ANKRD31	33.3093	35.7689	30.0756
ANKRD33	0.1	0.1	0.1
ANKRD33B	2732.11	3683.12	2225.59
ANKRD34A	41.2496	35.4187	44.1998
ANKRD34B	52.9219	101.053	52.9543
ANKRD34C	0.961905	2.16201	2.29358
ANKRD34C-AS1	0.1	0.1	0.1
ANKRD35	0.1	0.1	0.1
ANKRD36	102.378	91.3779	117.456
ANKRD36B	77.0079	50.8584	63.9916
ANKRD36BP1	0.530952	0.623135	0.1
ANKRD36BP2	20.1523	16.6673	12.1001
ANKRD36C	80.6753	73.2005	81.7884
ANKRD37	14.4766	20.258	19.9117
ANKRD39	269.056	296.925	301.548
ANKRD40	2017.38	2141	1960.04
ANKRD40CL	0.1	0.1	0.1
ANKRD42	269.605	281.547	281.315
ANKRD44	95.0153	123.939	82.0911
ANKRD44-AS1	0.1	0.1	0.1
ANKRD44-IT1	0.1	0.1	0.1
ANKRD45	8.18684	3.73141	7.76759
ANKRD46	567.351	612.309	568.415
ANKRD49	421.094	453.294	467.123
ANKRD50	803.339	908.277	649.776
ANKRD52	3991	4090.76	3573.87
ANKRD53	1.03517	2.16201	3.8271
ANKRD54	544.448	629.587	682.541
ANKRD55	0.567586	0.1	0.1
ANKRD6	429.539	437.219	417.44
ANKRD60	0.1	0.1	0.1
ANKRD61	1.50276	0.1	2.20425
ANKRD62	1.89708	0.623135	1.24146
ANKRD62P1-PARP4P3	2.40129	0.1	0.1
ANKRD63	74.8272	66.3082	38.1352
ANKRD65	4.0152	2.7055	1.15212
ANKRD66	0.1	0.1	0.1
ANKRD7	7.14177	8.38874	10.4426
ANKRD9	327.407	362.199	390.825
ANKS1A	1074.26	1105.75	850.845
ANKS1B	39.8188	80.4125	37.9566
ANKS3	382.089	360.249	419.912
ANKS4B	0.1	0.1	0.1
ANKS6	897.41	740.805	805.614
ANKUB1	0.530952	0.1	0.581395
ANKZF1	247.584	226.09	235.914
ANLN	3922.85	3504.4	3636.52
ANO1	19.1891	18.2367	17.2367
ANO10	325.491	257.071	292.62
ANO2	29.1743	16.1136	28.0954
ANO3	0.567586	0.1	0.670728
ANO3-AS1	0.1	0.1	0.1
ANO4	71.4875	106.315	50.9195
ANO5	531.254	500.787	414.919
ANO6	1459.05	1519.31	1373.38
ANO7	40.6441	49.9546	63.5648
ANO8	226.497	229.056	168.246
ANO9	12.102	15.1488	10.0505
ANOS1	241.744	287.189	170.569
ANP32A	3511.57	3777.54	3791.92
ANP32A-IT1	6.82072	7.38318	7.94626
ANP32AP1	37.3257	30.0856	29.9168
ANP32B	4084.22	4012.11	4809.57
ANP32C	37.1146	15.6312	36.567
ANP32D	3.62088	1.13609	2.77497
ANP32E	3036.53	2446.09	3212.97
ANPEP	6.24323	5.27029	3.8271
ANTKMT	411.337	477.525	442.518
ANTXR1	778.757	909.252	923.521
ANTXR2	135.799	182.381	69.1282
ANTXRL	0.1	0.623135	0.1
ANTXRLP1	0.1	0.612958	0.1
ANXA1	3382.78	3323.98	4053.13
ANXA10	0.1	0.1	0.1
ANXA11	2662.1	2652.27	2768.56
ANXA13	0.1	0.1	0.1
ANXA2	7223.73	4589.13	7676.36
ANXA2P1	20.3354	23.8487	24.9936
ANXA2P2	3254.5	2272.79	3692.55
ANXA2P3	0.961905	1.13609	2.29358
ANXA2R	30.3572	40.4262	35.0186
ANXA3	451.354	527.06	635.185
ANXA4	431.823	341.858	389.936
ANXA5	4215.32	4021.58	4929.35
ANXA6	2269.41	1739.47	1795.49
ANXA7	2239.07	2370.39	2303.84
ANXA8	10.8825	2.67497	12.5121
ANXA8L1	14.2655	4.76751	8.42765
ANXA9	18.4564	11.497	20.269
AOAH	0.1	0.1	0.1
AOAH-IT1	0.1	0.1	0.1
AOC1	0.961905	0.1	0.670728
AOC2	50.1337	63.3627	64.9048
AOC3	29.3941	29.6337	40.7209
AOC4P	2.36466	1.12592	0.581395
AOPEP	335.923	419.072	390.046
AOX1	4.73922	1.12592	3.16704
AOX3P-AOX2P	0.1	0.1	0.1
AP1AR	615.782	559.438	482.171
AP1B1	4227.29	4494.01	3931.49
AP1B1P1	0.1	0.1	0.1
AP1G1	1757.47	1861.15	1592.42
AP1G2	350.945	352.976	372.78
AP1M1	1670.35	1714.82	1768.33
AP1M2	354.378	390.884	386.582
AP1S1	879.385	1044.59	833.352
AP1S2	632.783	656.814	525.104
AP1S3	391.595	391.509	398.815
AP2A1	2103.73	1887.38	1754.24
AP2A2	279.142	293.477	259.066
AP2B1	6048.66	6083.49	5001.17
AP2M1	8319.99	7133	8619.79
AP2S1	2289.81	2096.85	2254.24
AP3B1	1712.34	1716.7	1640.93
AP3B2	30.577	25.4588	32.9292
AP3D1	5594.54	5764.39	5746.57
AP3M1	2577.89	3028.24	2481.32
AP3M2	629.124	655.399	549.839
AP3S1	1171.04	1303.09	1482.51
AP3S2	6.85735	6.87022	4.39782
AP4B1	298.753	282.994	295.26
AP4B1-AS1	0.1	0.1	0.1
AP4E1	501.676	518.955	451.014
AP4M1	234.62	181.716	207.388
AP4S1	70.5157	90.6106	76.8504
AP5B1	1909.81	1873.46	1824.52
AP5M1	675.249	762.135	733.43
AP5S1	426.285	316.951	362.298
AP5Z1	390.554	375.862	369.112
APAF1	867.486	870.866	588.872
APBA1	9.33316	8.9017	4.61122
APBA2	33.2726	40.0354	47.7135
APBA3	213.797	206.232	205.299
APBB1	1283.19	1407.53	1166.72
APBB1IP	0.998538	0.1	0.670728
APBB2	516.248	621.182	512.305
APBB3	196.488	167.084	172.345
APC	1160.28	1111.18	963.839
APC2	38.875	40.6297	34.0707
APCDD1	77.0359	47.3287	60.5673
APCDD1L	0.1	0.1	0.1
APCDD1L-DT	3.11667	1.12592	3.91643
APCS	0.1	0.1	0.1
APEH	1701.23	1680.7	1653.68
APELA	0.1	0.1	0.1
APEX1	2232.08	2145.68	2670.89
APEX2	611.675	611.755	686.819
APH1A	2832.72	2892.66	2680.43
APH1B	278.97	249.316	206.718
API5	5118.55	5387.98	4804.56
APIP	875.759	974.174	1033.98
APLF	45.9987	65.323	52.8302
APLN	14.009	14.1229	13.1175
APLNR	1.42949	0.1	1.06279
APLP1	234.868	112.141	207.388
APLP2	8433.41	7974.34	7140.13
APMAP	2285.64	2334.32	2149.34
APOA1	1.42949	2.69532	3.8271
APOA1-AS	0.530952	1.14627	0.581395
APOA2	1.46612	0.1	0.581395
APOA4	0.1	0.1	0.1
APOA5	0.530952	1.12592	0.1
APOB	0.1	0.623135	0.1
APOBEC1	0.1	0.1	0.1
APOBEC2	0.1	0.1	0.1
APOBEC3A	0.1	0.1	0.1
APOBEC3A_B	0.1	0.1	0.1
APOBEC3B	329.426	272.399	359.499
APOBEC3B-AS1	0.1	0.1	0.1
APOBEC3C	1106.83	794.107	1000.7
APOBEC3D	30.1094	26.957	23.5494
APOBEC3F	103.167	74.1756	99.3023
APOBEC3G	5.70238	5.8036	1.72285
APOBEC3H	8.47126	7.35265	5.36061
APOBEC4	0.1	0.1	0.1
APOBR	2.75898	1.6694	2.20425
APOC1	98.0966	80.7728	98.0765
APOC1P1	1.42949	1.14627	3.73776
APOC2	0.1	0.1	0.1
APOC3	0.1	0.1	0.1
APOC4	0.1	0.1	0.1
APOC4-APOC2	0.1	0.1	0.1
APOD	4.87711	3.74159	3.25637
APOE	58.423	50.8482	78.5477
APOF	0.1	1.64905	0.1
APOH	0.1	0.1	0.1
APOL1	0.530952	2.18236	0.1
APOL2	424.669	328.633	395.182
APOL3	0.1	0.1	0.1
APOL4	0.1	0.1	0.1
APOL5	0.1	0.1	0.1
APOL6	0.530952	0.1	0.670728
APOLD1	169.023	328.14	170.34
APOM	0.1	0.1	0.1
APOO	1362.96	1371.14	1573.52
APOOL	602.23	570.464	520.985
APOOP5	9.40643	10.4609	12.0307
APP	4557.08	4085.37	4186.12
APPBP2	835.128	801.625	725.142
APPL1	1032.2	1122.36	923.586
APPL2	509.612	504.402	462.994
APRT	3992.54	3766.46	4247.55
APTR	109.575	160.654	160.469
APTX	577.869	637.13	646.138
AQP1	11.2768	6.31656	17.4154
AQP10	0.1	0.1	0.581395
AQP11	28.5968	37.3281	31.5396
AQP12A	0.1	0.1	0.1
AQP12B	0.1	0.1	0.1
AQP2	0.1	0.1	0.1
AQP3	76.8334	56.5722	58.9842
AQP4	10.8092	6.32673	4.21916
AQP4-AS1	0.1	0.1	0.1
AQP5	0.530952	1.12592	0.1
AQP6	4.91374	1.65923	2.98837
AQP7	2.83225	0.623135	2.29358
AQP7P1	0.1	0.1	0.1
AQP7P3	0.1	0.1	0.1
AQP8	0.1	0.1	0.581395
AQP9	0.1	0.1	0.1
AQR	1078.56	1146.63	1093.36
AR	0.1	0.1	0.1
ARAF	864.228	1026.79	805.406
ARAP1	2724.57	1497.56	2142.76
ARAP1-AS2	0.1	0.612958	0.1
ARAP2	181.943	179.055	166.077
ARAP3	430.446	392.606	415.684
ARC	99.536	104.796	109.541
ARCN1	3788.17	3632.2	3697.91
AREG	6.06871	8.89152	7.46486
AREL1	900.336	828.4	700.471
ARF1	8175.61	9258.47	9221.18
ARF3	4554.11	4376.62	4565.05
ARF4	1508.62	1490.33	1873.56
ARF4-AS1	4.0152	7.34247	6.02068
ARF5	1835.36	1939.11	2129.29
ARF6	1381.08	1482.44	1351.11
ARFGAP1	1931.09	1832.45	1896.54
ARFGAP2	2004.37	2009.81	1766.12
ARFGAP3	663.607	769.034	656.59
ARFGEF1	965.615	936.602	693.498
ARFGEF2	1456.65	1426.64	1196.18
ARFGEF3	605.773	611.918	682.267
ARFIP1	704.575	661.63	650.029
ARFIP2	1645.98	1594.97	1738.82
ARFRP1	404.093	452.75	387.629
ARG1	0.530952	0.1	0.1
ARG2	299.414	352.199	340.095
ARGFX	0.1	0.1	0.1
ARGFXP2	0.1	0.1	0.1
ARGLU1	1029.62	999.899	904.137
ARHGAP1	1274.79	1114.28	1195.44
ARHGAP10	434.891	452.065	456.677
ARHGAP11A	58.046	58.685	79.6842
ARHGAP11A-SCG5	0.1	0.1	0.1
ARHGAP11B	2.86888	4.2342	6.23407
ARHGAP12	735.436	678.381	672.064
ARHGAP15	0.1	0.1	0.1
ARHGAP17	794.793	845.114	923.224
ARHGAP18	288.632	220.676	285.27
ARHGAP19	737.16	843.221	633.681
ARHGAP19-SLIT1	0.567586	1.13609	0.1
ARHGAP20	49.0434	46.1807	44.3735
ARHGAP21	2724.13	2960.85	2896.81
ARHGAP22	251.139	357.695	298.427
ARHGAP22-IT1	0.1	0.1	0.1
ARHGAP23	69.7184	51.2797	57.4655
ARHGAP24	80.1172	70.021	60.4085
ARHGAP25	17.8143	22.4014	22.0159
ARHGAP26	160.856	218.899	143.035
ARHGAP26-AS1	0.1	0.1	0.1
ARHGAP26-IT1	0.1	0.1	0.1
ARHGAP27	2.40129	2.16201	1.24146
ARHGAP27P1	52.2152	52.5092	52.6168
ARHGAP27P1-BPTFP1-KPNA2P3	63.713	57.5167	74.9248
ARHGAP27P2	7.68262	10.9942	5.66335
ARHGAP28	267.966	325.936	240.118
ARHGAP29	670.655	1061.09	791.361
ARHGAP30	4.95038	4.21384	1.54419
ARHGAP31	166.302	165.946	189.725
ARHGAP31-AS1	8.61779	3.70088	7.67826
ARHGAP32	344.195	482.848	386.209
ARHGAP33	253.013	253.851	195.438
ARHGAP35	2363.11	2585.3	1975.99
ARHGAP36	2.79561	3.74159	3.25637
ARHGAP39	365.997	421.43	356.586
ARHGAP4	33.5484	21.4061	27.2418
ARHGAP40	3.2632	3.1981	2.11491
ARHGAP42	223.946	287.855	222.083
ARHGAP42-AS1	6.27987	3.20828	8.64105
ARHGAP44	367.531	426.96	358.085
ARHGAP45	206.68	332.798	195.423
ARHGAP5	1395.57	1768.5	1409
ARHGAP5-AS1	57.4965	72.5553	62.0512
ARHGAP6	0.530952	1.13609	0.1
ARHGAP8	0.567586	1.65923	2.20425
ARHGAP9	1.82381	1.65923	2.20425
ARHGDIA	10780.1	13032.2	12331.2
ARHGDIB	13.3303	2.69532	24.6016
ARHGDIG	354.604	379.096	378.318
ARHGEF1	907.901	875.273	893.74
ARHGEF10	0.1	0.1	0.1
ARHGEF10L	271.607	221.403	232.515
ARHGEF11	949.581	893.1	933.253
ARHGEF12	2560.82	2835.66	2279.84
ARHGEF15	0.961905	0.623135	0.670728
ARHGEF16	239.973	178.76	230.391
ARHGEF17	1505.83	1676.87	1306.49
ARHGEF18	1055.29	1073.27	844.95
ARHGEF19	70.9293	54.8908	73.8925
ARHGEF2	729.383	782.214	759.896
ARHGEF25	891.527	641.853	788.537
ARHGEF26	4.1251	3.75177	0.670728
ARHGEF26-AS1	3.18993	2.17219	1.15212
ARHGEF28	196.888	224.81	215.562
ARHGEF3	238.654	218.213	210.946
ARHGEF3-AS1	0.1	0.1	0.1
ARHGEF33	1.86044	2.19254	2.02558
ARHGEF34P	25.2224	25.5097	21.9266
ARHGEF35	3.22657	2.69532	1.63352
ARHGEF35-AS1	0.1	0.1	0.1
ARHGEF37	84.6832	82.5864	66.0959
ARHGEF38	0.1	0.1	0.1
ARHGEF38-IT1	0.1	0.1	0.1
ARHGEF39	507.444	468.455	536.499
ARHGEF4	291.972	330.695	283.439
ARHGEF40	488.291	469.633	458.071
ARHGEF5	95.8126	117.702	95.2179
ARHGEF6	306.284	219.701	250.475
ARHGEF7	859.369	931.979	797.113
ARHGEF7-AS1	0.1	0.1	0.1
ARHGEF7-AS2	0.1	0.1	2.11491
ARHGEF9	238.159	196.312	203.671
ARHGEF9-IT1	0.1	0.1	0.1
ARID1A	2147.96	2495.17	1967
ARID1B	995.314	1094.18	984.356
ARID2	1166.05	1305.66	1044.62
ARID3A	1451.82	1053.73	1228.93
ARID3B	764.579	795.636	772.567
ARID3C	3.69415	2.19254	3.91643
ARID4A	328.976	334.255	280.853
ARID4B	759.345	855.111	801.986
ARID5A	288.136	347.14	362.234
ARID5B	389.378	499.055	354.844
ARIH1	2259	2236.15	2229.61
ARIH2	1807.91	2017.13	1749.4
ARIH2OS	9.3698	7.84526	8.03559
ARL1	1135.2	1105.88	1214.66
ARL10	672.555	713.872	647.647
ARL11	4.1251	3.17775	4.30849
ARL13A	0.1	0.1	0.1
ARL13B	507.369	544.344	504.196
ARL14	3.80405	1.14627	5.84201
ARL14EP	749.838	698.471	842.751
ARL14EPL	0.998538	0.1	1.63352
ARL15	331.607	420.951	345.673
ARL16	834.34	863.988	869.64
ARL17A	14.4766	19.7858	18.0754
ARL17B	0.1	0.623135	0.581395
ARL2	757.679	666.41	823.476
ARL2-SNX15	0.961905	0.623135	2.20425
ARL2BP	1093.3	1069.36	1061.06
ARL3	531.808	532.961	559.502
ARL4A	350.76	265.197	319.717
ARL4C	694.734	1053.34	644.57
ARL4D	196.302	179.877	197.189
ARL5A	1117.03	1237.38	1206.49
ARL5B	1545.63	1830.2	1406.51
ARL5C	0.1	0.1	0.1
ARL6	217.555	266.203	225.691
ARL6IP1	2988.83	2563.33	2598.01
ARL6IP4	2183.5	2306.43	2282.73
ARL6IP5	549.193	514.977	528.34
ARL6IP6	420.198	350.415	283.384
ARL8A	397.372	398.721	504.37
ARL8B	1033.99	1072.31	911.65
ARL9	0.567586	0.623135	2.77497
ARLNC1	3.65752	3.21846	5.27128
ARMC1	863.731	972.096	940.881
ARMC10	186.492	242.363	201.428
ARMC12	3.65752	4.74715	5.27128
ARMC2	56.3782	56.623	55.8079
ARMC2-AS1	0.1	0.1	0.1
ARMC3	11.2401	10.4609	16.3086
ARMC4	265.949	303.879	257.825
ARMC4P1	0.1	1.13609	1.15212
ARMC5	244.834	389.63	261.354
ARMC6	1569.6	1627.25	1841.29
ARMC7	513.314	475.616	466.955
ARMC8	531.31	561.54	545.958
ARMC9	334.686	329.958	360.601
ARMCX1	130.993	87.1623	113.337
ARMCX2	476.493	347.551	405.237
ARMCX3	613.829	580.51	441.823
ARMCX4	9.80075	9.40448	10.0505
ARMCX5	189.995	216.613	186.609
ARMCX5-GPRASP2	9.01211	13.5997	21.5693
ARMCX6	148.9	158.952	142.687
ARMH1	1.46612	2.71567	0.581395
ARMH2	0.530952	0.1	0.1
ARMH3	679.166	637.155	650.853
ARMH4	154.713	158.079	86.7065
ARMS2	0.1	0.1	0.1
ARMT1	762.702	805.59	638.947
ARNT	793.33	757.966	714.055
ARNT2	578.651	527.426	471.699
ARNTL	192.396	193.758	182.609
ARNTL2	677.807	681.513	653.448
ARNTL2-AS1	0.1	0.1	0.1
ARPC1A	2724.61	2525.69	2717.46
ARPC1B	917.744	820.421	948.5
ARPC2	2711.13	2686.13	2945.89
ARPC3	2290.95	2038.82	2620.72
ARPC4	908.117	808.922	1029.8
ARPC4-TTLL3	0.1	0.1	0.1
ARPC5	2112.83	2054.72	2018.26
ARPC5L	769.835	758.952	757.951
ARPIN	935.533	897.483	708.829
ARPIN-AP3S2	0.1	0.1	0.1
ARPP19	2222.19	2151.76	2101.85
ARPP21	0.530952	0.1	0.1
ARR3	0.1	0.1	0.1
ARRB1	667.974	463.437	514.578
ARRB2	1405.12	1336.01	1742.5
ARRDC1	902.419	894.877	1031.7
ARRDC1-AS1	758.063	785.707	756.08
ARRDC2	212.541	182.503	216.505
ARRDC3	88.3872	92.2919	65.009
ARRDC3-AS1	29.3574	29.1208	20.0357
ARRDC4	391.946	354.804	288.893
ARRDC5	0.1	0.1	0.1
ARSA	403.673	392.84	325.881
ARSB	323.188	365.43	338.695
ARSD	97.5558	93.3891	75.297
ARSD-AS1	0.1	0.1	0.1
ARSF	0.1	0.1	0.1
ARSG	79.9966	82.5559	104.364
ARSH	0.1	0.1	0.1
ARSI	47.7225	42.0363	48.9642
ARSJ	336.884	365.124	340.402
ARSK	207.095	219.823	160.851
ARSL	41.0384	22.3811	47.4455
ART1	0.1	0.1	0.1
ART3	0.1	0.1	0.1
ART4	1.50276	0.1	0.1
ART5	100.719	59.5481	83.8083
ARTN	16.4935	22.4116	21.2318
ARV1	491.755	562.719	615.949
ARVCF	300.048	251.337	242.912
ARX	78.0896	74.5969	85.6992
AS-PTPRE	0.1	0.1	0.1
AS3MT	2.75898	4.22402	3.8271
ASAH1	709.912	750.398	647.984
ASAH2	35.9682	37.8818	49.4406
ASAH2B	120.623	110.809	139.352
ASAP1	1359.57	1619.9	1389.3
ASAP1-IT1	0.1	0.1	0.1
ASAP1-IT2	0.530952	0.612958	1.15212
ASAP2	601.929	574.218	591.82
ASAP3	312.942	291.354	252.391
ASB1	456.577	520.915	437.009
ASB10	0.1	0.1	0.1
ASB11	0.530952	0.623135	0.1
ASB12	5.84891	1.14627	3.5591
ASB13	713.532	523.647	577.269
ASB14	1.03517	0.1	0.1
ASB15	0.1	0.1	0.1
ASB15-AS1	0.1	0.1	0.1
ASB16	3.33647	4.22402	0.581395
ASB16-AS1	191.654	226.151	203.964
ASB17	0.1	0.1	0.1
ASB18	0.1	1.13609	0.1
ASB2	0.1	0.1	0.1
ASB3	17.7131	14.0822	12.6361
ASB4	1.39286	0.1	0.581395
ASB5	1.39286	0.623135	2.59631
ASB6	1419.69	1413.33	1387.88
ASB7	459.904	447.621	454.21
ASB8	620.992	615.387	546.658
ASB9	25.5435	20.2885	17.0233
ASB9P1	0.1	0.1	0.1
ASCC1	646.159	631.608	674.317
ASCC2	1498.84	1419.78	1623.34
ASCC3	3126.13	2919.22	2406.66
ASCL1	0.1	0.1	0.581395
ASCL2	0.1	0.1	0.1
ASCL3	0.1	0.1	0.1
ASCL4	0.1	0.1	0.1
ASCL5	2.79561	2.17219	0.1
ASDURF	0.1	0.1	0.1
ASF1A	592.823	602.455	702.551
ASF1B	2072.76	1719.37	2271.61
ASGR1	29.0277	28.1865	36.4082
ASGR2	0.1	0.1	0.1
ASH1L	1199.53	1210.73	1203.87
ASH1L-AS1	59.9271	42.5798	47.8177
ASH2L	955.929	914.447	875.327
ASIC1	723.401	514.515	587.696
ASIC2	0.1	0.1	0.1
ASIC3	13.4682	20.8524	13.1721
ASIC4	0.998538	1.12592	0.1
ASIC5	0.1	0.1	0.1
ASIP	0.1	0.1	0.1
ASL	158.051	159.094	145.884
ASMT	0.1	0.1	0.1
ASMTL	0.1	0.1	0.1
ASMTL-AS1	0.1	0.1	0.1
ASNS	8.61779	9.41466	15.4352
ASNSD1	843.276	927.886	903.214
ASNSP1	0.1	0.1	0.1
ASPA	0.1	0.1	0.1
ASPDH	0.998538	0.623135	0.1
ASPG	0.998538	0.623135	1.24146
ASPH	1663.74	1462.29	1391.64
ASPHD1	40.3144	26.5255	43.917
ASPHD2	184.061	205.841	235.79
ASPM	2314.69	2477.6	1975.71
ASPN	0.1	0.1	0.1
ASPRV1	14.9442	8.9017	15.1871
ASPSCR1	433.271	529.843	527.139
ASRGL1	734.876	669.65	699.658
ASS1	1931.97	1873.15	2035.93
ASTE1	210.33	198.344	185.194
ASTL	0.1	0.1	2.86431
ASTN1	2.36466	1.12592	2.59631
ASTN2	129.757	112.212	94.2005
ASTN2-AS1	0.1	0.1	0.1
ASXL1	2941.96	2623.08	2557.57
ASXL2	1099.57	1179.73	934.241
ASXL3	17.2089	26.043	17.9861
ASZ1	0.1	0.1	0.1
ATAD1	1522.49	1843.76	1562.79
ATAD2	2648.25	2701.18	2430.66
ATAD2B	247.683	281.608	221.229
ATAD3A	1338.31	1558.52	1432.64
ATAD3B	870.926	971.691	1023.01
ATAD3C	0.998538	1.14627	1.15212
ATAD5	572.076	518.279	467.094
ATAT1	0.1	0.612958	0.581395
ATCAY	0.998538	1.13609	1.63352
ATE1	913.902	1002.84	903.442
ATE1-AS1	5.45459	7.36283	8.60632
ATF1	645.142	745.208	709.375
ATF2	421.891	392.84	378.839
ATF3	811.295	831.787	1042.55
ATF4	5441.73	6999.83	6751.58
ATF5	619.803	683.459	697.39
ATF6	1281.82	1462.75	1178.63
ATF6B	1.86044	2.18236	0.670728
ATF7	439.468	490.335	506.811
ATF7-NPFF	0.1	0.1	0.1
ATF7IP	1593.96	1598.19	1615.82
ATF7IP2	153.457	150.262	175.338
ATG10	141.694	117.179	117.134
ATG101	531.17	608.627	575.497
ATG12	773.218	804	806.845
ATG13	2663.78	2662.88	2387.93
ATG14	264.647	241.479	275.895
ATG16L1	334.613	367.481	294.957
ATG16L2	94.5477	119.312	110.235
ATG2A	1616.88	1591.7	1266.91
ATG2B	707.833	794.616	608.673
ATG3	945.131	1128.92	1066.55
ATG4A	211.724	238.66	195.418
ATG4B	774.084	799.709	814.324
ATG4C	358.132	370.077	378.522
ATG4D	628.406	813.997	670.005
ATG5	688.912	719.041	677.846
ATG7	316.78	330.121	316.69
ATG9A	1593.95	1466.69	1609.73
ATG9B	7.75589	6.33691	7.19686
ATIC	2675.67	2882.85	3123.34
ATL1	54.0403	72.0423	51.9022
ATL2	1259.45	1378.07	1183.26
ATL3	406.929	316.088	425.664
ATM	714.494	592.476	618.435
ATMIN	1056.13	1009.64	1026.22
ATN1	4318.13	4702.72	5178.77
ATOH1	0.567586	0.623135	0.581395
ATOH7	6.71082	5.27029	6.50207
ATOH8	116.554	88.229	74.7313
ATOX1	450.957	388.944	460.846
ATP10A	0.1	0.612958	0.1
ATP10B	0.1	0.1	0.1
ATP10D	268.955	284.747	186.276
ATP11A	914.389	851.445	795.664
ATP11A-AS1	0.1	0.1	0.1
ATP11AUN	0.1	0.1	0.1
ATP11B	1464.86	1586.29	1291.69
ATP11C	994.572	961.448	714.049
ATP12A	29.0644	23.4274	16.8446
ATP13A1	1746.44	1862.89	1882.41
ATP13A2	1896.82	1488.88	1687.1
ATP13A3	3446.31	3265.85	2847.09
ATP13A4	0.1	2.69532	1.63352
ATP13A4-AS1	0.1	0.1	0.1
ATP13A5	0.530952	0.623135	0.1
ATP13A5-AS1	0.998538	1.64905	2.77497
ATP1A1	13599.3	13195.6	12809.6
ATP1A1-AS1	12.0288	18.7395	17.1126
ATP1A2	2.86888	0.612958	1.54419
ATP1A3	55.4603	34.8651	54.1851
ATP1A4	0.1	0.1	0.1
ATP1B1	884.141	641.615	984.57
ATP1B2	61.6509	56.5416	72.622
ATP1B3	2437.51	2350.17	2731.83
ATP1B4	0.1	0.1	0.1
ATP23	0.567586	1.13609	0.1
ATP2A1	22.0226	22.3913	20.9638
ATP2A1-AS1	74.614	82.8857	99.9822
ATP2A2	7371.89	7104.14	6576.27
ATP2A3	210.002	185.068	163.68
ATP2B1	1386.75	1255.56	1098.13
ATP2B1-AS1	9.5896	7.86561	13.6883
ATP2B2	0.1	0.1	0.1
ATP2B2-IT2	0.1	0.1	0.1
ATP2B3	2.40129	5.81378	2.38291
ATP2B4	653.188	580.963	440.001
ATP2C1	1846.97	1767.96	1628.78
ATP2C2	0.530952	0.612958	0.1
ATP2C2-AS1	6.71082	3.20828	8.78498
ATP4A	4.98701	2.7055	5.36061
ATP4B	0.1	0.1	0.581395
ATP5F1A	8280	8168.51	7267.44
ATP5F1B	17183.2	19245.6	15514.9
ATP5F1C	2805.35	2866.52	3616.61
ATP5F1D	1580.86	1847.8	1908.74
ATP5F1E	85.2047	73.1089	73.1431
ATP5IF1	1745.4	1562.63	2014.93
ATP5MC1	1740.5	2113.5	2274.21
ATP5MC2	4410.98	3013.52	5432.22
ATP5MC3	3447.44	3558.89	3846.72
ATP5MD	1492.1	1403.72	1907.9
ATP5ME	1137.53	1066.09	1329.53
ATP5MF	907.671	853.484	1075.46
ATP5MF-PTCD1	0.1	0.1	0.1
ATP5MG	1729.75	1818.31	1970.66
ATP5MGL	0.1	4.74715	3.25637
ATP5MPL	1107.94	1127.81	1258.07
ATP5PB	2940.98	3323.2	3671.36
ATP5PD	1069.71	1035.44	1140.38
ATP5PF	1069.85	1027.69	1246.02
ATP5PO	1855.09	1840.26	2151.93
ATP6AP1	2138.31	2048.04	2061.88
ATP6AP1L	63.0989	77.8579	50.3339
ATP6AP2	1382	1490.47	1280.75
ATP6V0A1	1653.25	1367.61	1433.77
ATP6V0A2	922.418	988.005	917.109
ATP6V0A4	16.4935	25.4283	28.6661
ATP6V0B	1686.8	2127.91	2059.35
ATP6V0C	5972.25	6193.24	7519.12
ATP6V0CP3	0.1	0.1	0.1
ATP6V0D1	1153.58	1069.57	1101.88
ATP6V0D2	0.1	0.1	0.1
ATP6V0E1	1045.64	992.64	1228.61
ATP6V0E2	1181.76	1257.48	1362.19
ATP6V0E2-AS1	52.6462	52.3769	49.1577
ATP6V1A	1794.59	1790.25	1496.7
ATP6V1B1	38.7651	30.1467	39.2419
ATP6V1B1-AS1	37.343	38.4151	56.0759
ATP6V1B2	2689.07	2822.92	2200.6
ATP6V1C1	1545.45	1537.53	1418.34
ATP6V1C2	23.5719	14.5849	15.0779
ATP6V1D	695.566	718.173	847.133
ATP6V1E1	1818.81	1748.93	1930.04
ATP6V1E2	127.16	122.461	155.814
ATP6V1F	1257.19	1126.75	1501.21
ATP6V1FNB	12.2486	5.31099	3.8271
ATP6V1G1	2038.61	2136.24	2618.35
ATP6V1G2	0.1	0.1	0.1
ATP6V1G2-DDX39B	0.1	0.1	0.1
ATP6V1G3	0.1	0.1	0.1
ATP6V1H	1123.88	923.253	1016.84
ATP7A	287.964	246.33	207.016
ATP7B	609.423	573.243	430.135
ATP8A1	420.335	395.493	323.851
ATP8A2	57.9555	110.038	67.7882
ATP8B1	52.0407	31.2337	56.5722
ATP8B2	976.6	990.723	939.651
ATP8B3	52.1246	17.2108	49.1379
ATP8B4	7.21504	10.4508	6.5368
ATP8B5P	5.63776	5.78325	6.02068
ATP9A	1930.48	1779.06	1302.04
ATP9B	267.086	267.473	219.775
ATPAF1	2304.5	2388.63	2313.17
ATPAF2	252.755	300.455	254.734
ATPSCKMT	540.287	586.94	555.517
ATR	976.542	918.455	755.182
ATRAID	1012.21	953.757	1117.54
ATRIP	3.1533	3.20828	4.21916
ATRIP-TREX1	4.95038	1.64905	5.66335
ATRN	1470.73	1474.34	1139.28
ATRNL1	122.265	196.546	116.116
ATRX	1108.97	1018.04	949.884
ATXN1	189.069	144.721	188.48
ATXN1-AS1	53.7558	45.6474	49.6391
ATXN10	2597.46	2593.17	2671.94
ATXN1L	764.721	780.37	634.684
ATXN2	868.995	952.636	1063.65
ATXN2-AS	5.09691	18.7395	8.60632
ATXN2L	2795.07	3170	3172.25
ATXN3	210.744	196.044	227.552
ATXN3L	0.1	0.1	0.1
ATXN7	254.505	246.289	231.751
ATXN7L1	80.3456	92.754	98.6571
ATXN7L2	235.564	234.298	260.525
ATXN7L3	2290.15	2080.6	2125.83
ATXN7L3B	3385.53	3066.73	2996.78
ATXN8OS	0.1	0.1	0.1
AUH	193.094	207.441	178.37
AUNIP	364.402	398.167	490.538
AUP1	1789.37	2128.68	2365.77
AURKA	2184.85	1985.26	2271.7
AURKAIP1	2338.56	2331.4	2735.35
AURKAP1	6.96725	8.36839	17.326
AURKB	2413.57	2400.24	2765.97
AURKC	13.2204	19.3339	13.7776
AUTS2	711.992	879.403	686.238
AVEN	191.14	229.036	215.056
AVIL	6.71082	3.21846	6.32341
AVL9	968.286	808.024	770.09
AVP	0.1	0.1	0.1
AVPI1	309.509	285.243	320.61
AVPR1A	11.35	9.92762	10.6212
AVPR1B	0.530952	0.623135	0.581395
AVPR2	0.1	0.1	0.1
AWAT1	0.1	0.612958	0.581395
AWAT2	0.1	0.1	0.1
AXDND1	2.83225	1.65923	1.06279
AXIN1	1711.24	1685.69	1962.83
AXIN2	196.166	209.853	165.76
AXL	252.441	53.9768	304.779
AZGP1	1.42949	0.1	0.1
AZGP1P1	0.1	0.1	0.1
AZI2	643.582	607.529	580.787
AZIN1	2424.94	2789.22	2265.55
AZIN2	65.2903	46.1909	49.4604
AZU1	0.1	0.1	0.1
B2M	167.98	167.424	161.536
B3GALNT1	256.155	246.609	227.8
B3GALNT2	747.856	724.319	723.047
B3GALT1	46.9339	46.2621	37.9764
B3GALT1-AS1	0.1	0.1	0.581395
B3GALT2	0.998538	0.1	2.50698
B3GALT4	0.1	0.1	0.1
B3GALT5	92.9511	104.684	96.8357
B3GALT5-AS1	21.0228	33.7578	31.1476
B3GALT6	1034.16	884.588	1066.01
B3GAT1	0.530952	5.77307	2.77497
B3GAT1-DT	0.567586	0.1	0.1
B3GAT2	64.6848	61.6712	89.0292
B3GAT3	1351.45	1525.67	1494.8
B3GLCT	485.817	484.672	411.182
B3GNT10	115.251	104.161	130.916
B3GNT2	335.117	420.108	332.506
B3GNT3	4.16174	4.76751	4.30849
B3GNT4	27.4871	25.9921	19.0382
B3GNT5	587.78	621.019	616.267
B3GNT6	0.567586	0.1	1.72285
B3GNT7	5.84891	2.71567	2.77497
B3GNT8	54.4799	39.9947	50.6019
B3GNT9	40.4523	32.6708	48.1403
B3GNTL1	39.4891	33.7679	45.6986
B4GALNT1	506.582	160.436	524.39
B4GALNT2	0.530952	0.1	0.1
B4GALNT3	985.566	1188.41	930.112
B4GALNT4	538.169	384.069	457.893
B4GALT1	1204.26	1071.85	1056.73
B4GALT1-AS1	2.32803	4.73698	1.72285
B4GALT2	1681.89	1631.05	1847.07
B4GALT3	925.338	1056.17	1032.7
B4GALT4	358.304	395.928	403.867
B4GALT4-AS1	0.1	0.1	0.581395
B4GALT5	1555.96	1459.51	1295.6
B4GALT6	306.585	361.656	295.751
B4GALT7	378.861	355.942	428.92
B4GAT1	1374.26	1250.74	1228.9
B9D1	312.858	279.621	296.407
B9D2	74.0645	73.1395	69.7734
BAALC	16.5581	18.2164	21.2665
BAALC-AS1	2.40129	0.612958	1.63352
BAALC-AS2	0.961905	0.1	0.1
BAAT	2.72235	1.64905	2.86431
BABAM1	1426.41	1234.63	1355.07
BABAM2	480.096	559.295	548.827
BABAM2-AS1	0.530952	2.18236	0.581395
BACE1	706.245	486.917	623.681
BACE1-AS	19.1525	18.2571	13.9563
BACE2	419.424	450.882	349.856
BACH1	696.529	640.106	676.54
BACH1-IT2	0.1	0.1	0.1
BACH1-IT3	0.1	0.1	0.1
BACH2	188.894	335.515	221.09
BAD	1084.4	989.97	1122.74
BAG1	577.145	454.874	566.098
BAG2	1084.77	826.947	1254.85
BAG3	1356.81	1325.8	1771.41
BAG4	597.106	634.559	627.632
BAG5	710.503	773.076	682.228
BAG6	2.32803	3.20828	2.20425
BAGE	0.1	0.1	0.1
BAGE2	0.530952	0.1	0.1
BAGE3	0.1	0.1	0.1
BAGE4	0.1	0.1	0.1
BAGE5	0.1	0.1	0.1
BAHCC1	1263.82	979.768	818.225
BAHD1	970.961	956.662	868.171
BAIAP2	843.605	702.707	1014.3
BAIAP2-DT	343.693	315.534	305.677
BAIAP2L1	1009.45	997.253	996.694
BAIAP2L2	41.1397	3.70088	42.6316
BAIAP3	51.6571	31.7873	29.2914
BAK1	853.612	978.852	912.206
BAMBI	389.867	474.376	308.839
BANCR	0.1	0.1	0.1
BANF1	3091.29	3151.73	3974.88
BANF2	0.1	0.1	0.1
BANK1	0.1	0.1	0.1
BANP	230.199	282.953	228.247
BAP1	1926.18	1895.06	1651.77
BARD1	383.045	399.189	373.787
BARHL1	0.1	0.1	0.1
BARHL2	14.0457	20.7812	26.011
BARX1	151.164	121.815	182.316
BARX1-DT	0.1	0.623135	2.02558
BARX2	21.1241	46.7038	12.6014
BASP1	4027.14	2625.96	4566.08
BASP1-AS1	4.98701	0.612958	1.63352
BASP1P1	0.1	0.1	0.1
BATF	0.1	0.1	0.1
BATF2	5.84891	8.88135	3.91643
BATF3	35.3261	49.8833	55.6144
BAX	2783.12	2490.1	2648.71
BAZ1A	1637.04	1793.03	1968.28
BAZ1B	3055.24	3163.35	2869.08
BAZ2A	3847.48	3866.33	3386.45
BAZ2B	317.185	332.879	296.287
BBC3	326.84	352.168	329.405
BBIP1	237.644	283.745	312.635
BBOF1	25.69	29.6541	33.892
BBOX1	0.1	0.1	0.670728
BBOX1-AS1	64.9326	64.3276	72.5178
BBS1	576.763	546.532	540.167
BBS10	172.19	195.779	185.537
BBS12	87.5426	95.329	80.6122
BBS2	423.076	298.977	298.039
BBS4	492.447	436.153	377.445
BBS5	173.985	327.855	212.361
BBS7	843.342	935.036	724.447
BBS9	243.393	304.066	218.113
BBX	1725.28	1829.86	1573.26
BCAM	631.614	501.996	644.649
BCAN	0.998538	2.16201	0.1
BCAP29	2.79561	2.17219	8.51698
BCAP31	3580.22	3442.6	3810.53
BCAR1	1007.63	1019.67	1246.67
BCAR3	98.7	89.7577	114.479
BCAR3-AS1	0.1	2.68514	0.1
BCAR4	0.1	0.1	0.1
BCAS1	2.36466	6.82952	6.50207
BCAS2	1082.37	1110.92	1174.45
BCAS3	595.184	509.725	498.895
BCAS4	223.47	225.897	196.738
BCAT1	1650.21	2334.69	1776.93
BCAT2	1198.67	1084.94	1224.64
BCCIP	2598.39	2989.69	3393.31
BCDIN3D	147.406	153.513	140.514
BCDIN3D-AS1	17.1722	6.84987	18.1995
BCHE	12.7528	10.4609	8.51698
BCKDHA	406.489	413.648	367.589
BCKDHB	413.32	377.405	324.407
BCKDK	1409.29	1391.03	1501.35
BCL10	264.453	291.049	316.228
BCL11A	238.781	264.674	265.875
BCL11B	20.079	6.78881	8.73038
BCL2	120.504	205.831	106.523
BCL2A1	0.1	0.1	1.24146
BCL2L1	961.389	1179.31	1049.13
BCL2L10	0.1	0.1	0.1
BCL2L11	501.314	510.442	421.644
BCL2L12	984.43	1028.49	1071.62
BCL2L13	1363.78	1341.61	1407.9
BCL2L14	0.961905	0.1	0.581395
BCL2L15	1.86044	1.64905	1.15212
BCL2L2	343.854	382.337	334.938
BCL2L2-PABPN1	0.1	0.1	0.1
BCL3	53.2516	44.6927	70.3788
BCL6	82.6383	101.596	74.7809
BCL6B	7.68262	4.74715	3.91643
BCL7A	968.12	1121.13	1044.19
BCL7B	365.594	396.136	444.642
BCL7C	779.757	760.195	885.511
BCL9	908.388	852.703	803.177
BCL9L	1084.05	640.979	822.076
BCLAF1	4365.93	4141.52	4125.87
BCLAF3	293.831	277.311	277.637
BCO1	3.22657	2.68514	0.581395
BCO2	4.62932	5.83413	7.0728
BCOR	4569.75	4109.46	3601.86
BCORL1	798.51	747.092	610.956
BCORP1	0.1	0.1	0.1
BCR	1480.9	1564.33	1419.26
BCRP2	22.9944	27.0689	28.686
BCRP3	5.81228	3.22863	3.3457
BCS1L	690.561	755.756	799.609
BCYRN1	1504.04	2038.04	2164.46
BDH1	0.1	0.1	0.1
BDH2	382.459	328.216	365.489
BDKRB1	0.1	2.17219	2.77497
BDKRB2	31.5122	33.255	14.7751
BDNF	170.6	234.359	207.204
BDNF-AS	18.2086	18.7293	6.77007
BDP1	15.485	20.7913	10.8346
BEAN1	23.9662	16.2052	19.0382
BEAN1-AS1	1.42949	0.1	0.1
BECN1	1027.18	972.645	883.392
BECN2	0.1	0.623135	0.1
BEGAIN	28.5968	36.3429	33.9466
BEND2	0.567586	0.1	0.1
BEND3	292.528	307.718	280.471
BEND3P3	0.567586	0.1	0.1
BEND4	335.576	419.408	325.707
BEND5	13.5414	10.3999	9.7825
BEND6	40.4243	24.555	46.3934
BEND7	378.824	431.943	459.228
BEST1	11.3867	17.7238	20.3583
BEST2	0.998538	0.623135	2.86431
BEST3	21.8201	7.32212	31.9317
BEST4	2.68571	2.68514	2.38291
BET1	261.014	238.452	268.376
BET1L	864.007	848.147	983.701
BEX1	29.797	23.9505	42.4876
BEX2	127.895	97.8429	133.06
BEX3	1774.86	1786.35	1802.98
BEX4	882.785	906.111	1003.67
BEX5	3.22657	7.36283	7.46486
BFAR	0.1	0.1	0.1
BFSP1	116.279	100.693	135.149
BFSP2	0.1	0.1	0.1
BFSP2-AS1	0.530952	0.1	0.1
BGLAP	0.1	0.1	0.1
BGLT3	0.1	0.1	0.1
BGN	0.998538	1.63887	0.670728
BHLHA15	100.305	102.612	123.412
BHLHA9	0.530952	0.1	0.670728
BHLHB9	0.1	0.1	0.581395
BHLHE22	4.44616	3.1981	0.1
BHLHE23	0.998538	1.65923	1.06279
BHLHE40	483.669	246.487	479.079
BHLHE40-AS1	5.38133	3.69071	5.53928
BHLHE41	139.787	70.4831	157.06
BHMT	0.1	0.1	0.1
BHMT2	0.1	0.612958	0.1
BICC1	311.113	499.67	293.25
BICD1	378.632	409.971	453.317
BICD2	2493.09	2705.3	2258.46
BICDL1	40.7087	48.7455	35.3561
BICDL2	28.3037	33.2753	20.0903
BICRA	500.349	520.894	555.909
BICRAL	176.013	190.35	197.269
BID	573.979	423.044	630.074
BIK	21.152	23.9098	14.4029
BIN1	201.327	47.2168	208.887
BIN2	0.567586	0.612958	3.16704
BIN3	421.898	440.81	487.456
BIN3-IT1	1.03517	1.64905	0.1
BIRC2	889.196	847.553	874.047
BIRC3	61.0713	98.9604	74.7461
BIRC5	4318.08	4393.6	4056.62
BIRC6	1853.92	2060.78	1842.96
BIRC6-AS2	0.1	0.1	0.1
BIRC7	0.1	0.612958	0.1
BIRC8	0.1	0.1	0.1
BISPR	5.38133	3.18793	6.05541
BIVM	216.712	220.788	220.827
BIVM-ERCC5	0.1	0.1	0.1
BLACAT1	1.82381	0.1	0.581395
BLACE	0.1	0.1	0.1
BLCAP	925.547	825.363	1140.95
BLID	0.1	0.1	0.1
BLK	0.567586	0.612958	0.1
BLM	1119.8	1064.42	1048.92
BLMH	1831.99	1641.28	1826.2
BLNK	5.92218	2.69532	1.54419
BLOC1S1	100.223	106.95	133.099
BLOC1S1-RDH5	0.1	0.1	0.1
BLOC1S2	968.131	966.215	847.808
BLOC1S3	283.249	312.436	361.817
BLOC1S4	282.708	268.849	259.106
BLOC1S5	0.1	0.1	0.1
BLOC1S5-TXNDC5	0.1	0.1	0.1
BLOC1S6	982.359	945.448	891.223
BLVRA	627.85	555.704	585.294
BLVRB	349.791	133.263	253.612
BLZF1	493.809	415.329	482.002
BMERB1	3.69415	4.2342	3.25637
BMF	265.011	119.179	125.337
BMI1	90.4127	93.2568	47.8177
BMP1	615.978	529.808	610.495
BMP10	0.1	0.1	0.1
BMP15	0.1	0.1	0.1
BMP2	763.392	1521.43	728.273
BMP2K	326.571	372.941	310.203
BMP3	0.1	0.1	0.1
BMP4	201.051	266.223	245.82
BMP5	10.626	6.79899	10.4426
BMP6	313.498	292.832	349.683
BMP7	803.953	842.779	754.914
BMP7-AS1	0.567586	0.612958	0.1
BMP8A	13.0372	15.621	17.3806
BMP8B	219.968	303.981	195.184
BMPER	10.305	11.5377	4.04049
BMPR1A	943.862	990.894	905.084
BMPR1B	139.694	125.909	138.548
BMPR1B-DT	0.530952	0.1	0.1
BMPR2	1005.54	1084.67	892.578
BMS1	3510.6	3770.85	3377.07
BMS1P1	79.7768	80.3209	74.4583
BMS1P14	26.0477	17.7238	26.8845
BMS1P17	0.1	0.1	0.1
BMS1P18	0.1	0.1	0.1
BMS1P2	32.915	25.0069	16.934
BMS1P2-AGAP9	3.76742	0.623135	2.20425
BMS1P20	453.898	516.608	447.753
BMS1P21	3.1533	3.1981	6.05541
BMS1P22	0.567586	0.1	0.1
BMS1P4	0.1	0.1	0.1
BMS1P4-AGAP5	3.65752	6.81934	7.76759
BMT2	173.49	203.011	174.301
BMX	0.1	0.1	0.1
BNC1	1.93371	4.24437	7.19686
BNC2	159.701	202.549	164.152
BNC2-AS1	2.29139	2.18236	8.12492
BNIP1	269.633	276.381	298.382
BNIP2	965.966	993.194	859.411
BNIP3	360.157	444.112	461.287
BNIP3L	914.176	830.99	775.589
BNIP5	0.1	0.612958	0.581395
BNIPL	11.5978	3.73141	8.51698
BOC	147.497	133.858	149.199
BOD1	951.163	1123.66	1074.43
BOD1L1	1496.29	1571.67	1571.16
BOD1L2	0.1	0.1	0.1
BOK	5.45459	6.83969	7.76759
BOK-AS1	0.1	0.623135	2.38291
BOLA1	167.284	448.073	192.341
BOLA2	0.1	0.1	0.1
BOLA2-SMG1P6	0.530952	0.612958	0.670728
BOLA2B	0.1	0.1	0.1
BOLA3	495.955	538.624	710.492
BOLA3-AS1	207.324	242.033	249.145
BOLL	0.1	0.1	0.670728
BOP1	2569.35	2934.3	3203
BORA	397.995	494.728	436.438
BORCS5	146.975	166.266	156.916
BORCS6	167.036	156.53	144.812
BORCS7	259.805	181.111	246.778
BORCS7-ASMT	0.1	0.1	0.1
BORCS8	172.473	213.464	221.279
BORCS8-MEF2B	0.1	0.1	0.1
BPESC1	0.567586	0.1	0.1
BPGM	313.295	324.829	341.162
BPHL	261.018	237.726	213.482
BPI	0.1	0.1	0.1
BPIFA1	0.998538	0.1	0.1
BPIFA2	0.567586	1.12592	0.581395
BPIFA3	0.1	0.1	0.1
BPIFA4P	0.1	0.1	0.1
BPIFB1	1.03517	2.69532	2.59631
BPIFB2	0.1	0.1	0.1
BPIFB3	0.1	0.1	0.1
BPIFB4	0.1	0.623135	0.1
BPIFB6	0.1	0.1	0.1
BPIFC	0.1	0.1	0.581395
BPNT1	654.804	554.271	625.805
BPNT2	2059.72	1995.43	1940.9
BPTF	3363.53	3459.5	3165.29
BPY2	0.1	0.1	0.1
BPY2B	0.1	0.1	0.1
BPY2C	0.1	0.1	0.1
BRAF	507.49	561.261	468.265
BRAP	650.842	661.046	707.921
BRAT1	1209.6	1077.73	1177.98
BRCA1	2005.79	1689.27	1825.55
BRCA2	660.618	586.341	559.154
BRCC3	587.339	609.353	563.417
BRD1	893.266	996.811	859.282
BRD2	449.488	398.473	482.965
BRD3	3294	3261.83	3240.17
BRD3OS	1307.67	1296.75	1509.23
BRD4	2681.05	2704.93	3039.44
BRD7	1348.14	1478.07	1535.55
BRD7P3	0.1	0.1	0.1
BRD8	1452.33	1227.67	1281.02
BRD9	1290.9	1330.36	1366.45
BRDT	0.1	0.1	1.15212
BRDTP1	0.1	0.1	0.1
BRF1	692.123	577.676	632.307
BRF2	248.088	264.674	241.751
BRI3	605.878	669.984	757.748
BRI3BP	1375.78	1306.31	1203.81
BRICD5	27.625	18.7904	18.2541
BRINP1	0.1	0.1	0.1
BRINP2	0.1	0.1	1.54419
BRINP3	1.86044	1.13609	0.1
BRIP1	1005.06	890.44	822.334
BRIX1	2286.63	2635.62	3119.58
BRK1	1068.48	986.577	1089.19
BRMS1	1574.38	1729.6	2034.04
BRMS1L	564.776	518.425	428.334
BROX	558.323	476.119	519.759
BRPF1	659.105	744.188	723.524
BRPF3	1224.26	1326.28	1114.86
BRS3	0.1	0.1	0.1
BRSK1	236.114	349.898	292.898
BRSK2	149.863	145.727	170.44
BRWD1	539.783	500.879	483.407
BRWD1-AS1	0.530952	0.1	0.670728
BRWD1-AS2	6.35313	2.66479	6.41274
BRWD3	539.985	510.493	442.607
BSCL2	17.6032	18.2571	11.1026
BSDC1	1152.76	1100.28	1078.73
BSG	10507.3	9964.62	12348.5
BSN	71.4335	68.9747	46.8897
BSN-DT	2.36466	1.12592	2.20425
BSND	1.86044	0.612958	2.29358
BSPH1	0.1	0.1	0.1
BSPRY	51.7023	109.454	60.0164
BST1	2.75898	8.9017	8.15965
BST2	110.42	43.0724	103.193
BSX	0.1	0.1	0.1
BTAF1	1491.35	1892.43	1248.19
BTBD1	1706.06	1846.44	1709.24
BTBD10	632.313	712.409	703.38
BTBD11	340.417	325.454	343.668
BTBD16	0.961905	1.63887	1.24146
BTBD17	1.93371	1.14627	4.30849
BTBD18	0.1	0.1	0.1
BTBD19	45.3846	46.6733	43.9666
BTBD2	3068.85	2571.32	2799.44
BTBD3	1686.06	1836.17	1433.6
BTBD6	836.54	860.478	923.735
BTBD7	0.1	0.1	0.1
BTBD8	62.668	71.108	46.1949
BTBD9	361.075	350.238	302.208
BTBD9-AS1	0.1	0.1	0.1
BTC	0.1	0.1	0.1
BTD	195.414	135.254	138.405
BTF3	8300.38	8763.97	10109.7
BTF3L4	779.591	790.684	963.934
BTF3P11	0.1	0.1	0.1
BTG1	482.095	448.423	512.543
BTG2	1059.8	1003.9	696.769
BTG3	296.727	353.102	335.057
BTG3-AS1	0.1	0.1	0.1
BTG4	0.1	0.612958	0.1
BTK	2.83225	6.33691	3.73776
BTLA	0.1	0.612958	1.24146
BTN1A1	0.1	1.14627	0.670728
BTN2A1	513.357	566.483	477.759
BTN2A2	310.74	323.514	260.6
BTN2A3P	64.144	54.4287	44.716
BTN3A1	113.701	93.9122	89.6148
BTN3A2	231.173	174.605	208.113
BTN3A3	75.1289	55.5564	50.1354
BTNL10	0.1	0.612958	0.1
BTNL2	0.1	0.1	0.1
BTNL3	0.530952	0.612958	0.670728
BTNL8	2.79561	1.13609	0.1
BTNL9	60.5132	46.1807	46.2346
BTRC	1025.78	929.652	942.673
BUB1	2064.11	2190.33	1994.9
BUB1B	1937.2	2248	1809.46
BUB1B-PAK6	0.530952	0.623135	1.15212
BUB3	3809.32	4242.21	4084.38
BUD13	341.48	351.625	357.479
BUD23	1222.74	1367.66	1441.36
BUD31	890.068	832.168	1145.27
BVES	142.198	167.967	122.032
BVES-AS1	3.2632	3.23881	0.581395
[truncated: 26,309 more rows]

## Sheet: 4b
		EGF	ECM1	FAM46B	ILR6	COL12A1	CRABP2	EMILIN2
		0d dox	0d dox	0d dox	0d dox	0d dox	0d dox	0d dox
Mut	R1	3652	4279	4214	70.5	865	294	1840
	R2	3553	4138	4398	68.6	849	291	2264
	R3	3564	4292	4438	74	925	281	2072
	Average	3589.67	4236.33	4350	71.0333	879.667	288.667	2058.67
WT	R1	3405	4063	4227	83.1	919	255	2348
	R2	3405	3917	4411	85.4	980	260	2334
	R3	3436	4113	4176	83.8	933	260	2362
	Average	3415.33	4031	4271.33	84.1	944	258.333	2348

## Sheet: 4c
CcrM	EGF				ECM1				FAM46B				IL6R				COL12A1				CRABP2(long)				EMILIN2-WT
	0d dox	3d dox	5d dox	7d dox	0d dox	3d dox	5d dox	7d dox	0d dox	3d dox	5d dox	7d dox	0d dox	3d dox	5d dox	7d dox	0d dox	3d dox	5d dox	7d dox	0d dox	3d dox	5d dox	7d dox	0d dox	3d dox	5d dox	7d dox	10d dox
R1	3405	2176	1938	1519	4063	1165	690	575	4227	1769	1538	1258	83.1	84.6	69.4	65.9	919	707	763	763	255	193	196	187	2348	449	247	263	236
R2	3405	1915	1624	1425	3917	1073	777	615	4411	1891	1664	1382	85.4	78.2	64.1	59.2	980	733	831	761	260	239	199	196	2334	500	249	231	222
R3	3436	1807	1629	1447	4113	1144	804	539	4176	1818	1510	1378	83.8	67.5	57.3	51.7	933	686	886	775	260	220	199	197	2362	457	232	223	207
Average	3415.33	1966	1730.33	1463.67	4031	1127.33	757	576.333	4271.33	1826	1570.67	1339.33	84.1	76.7667	63.6	58.9333	944	708.667	826.667	766.333	258.333	217.333	198	193.333	2348	468.667	242.667	239	221.667
CcrM D39A	EGF				ECM1				FAM46B				IL6R				COL12A1				CRABP2				EMILIN2
	0d dox	3d dox	5d dox	7d dox	0d dox	3d dox	5d dox	7d dox	0d dox	3d dox	5d dox	7d dox	0d dox	3d dox	5d dox	7d dox	0d dox	3d dox	5d dox	7d dox	0d dox	3d dox	5d dox	7d dox	0d dox	3d dox	5d dox	7d dox	10d dox
R1	3652	3415	3553	3415	4279	3478	3608	3136	4214	3870	3834	3575	70.5	49.2	50.3	51.8	865	714	870	811	294	281	262	257	1840		1113	1654	1464
R2	3553	3395	3283	3042	4138	3108	3742	3127	4398	3608	3929	3564	68.6	49.1	47.9	54.4	849	729	867	740	291	233	244	224	2264	1029	1070	1478	1341
R3	3564	3343	3395	3165	4292	3364	3619	3233	4438	3542	3532	3415	74	46.2	48.2	48.8	925	684	831	725	281	251	256	243	2072	1019	1010	1442	1332
Average	3589.67	3384.33	3410.33	3207.33	4236.33	3316.67	3656.33	3165.33	4350	3673.33	3765	3518	71.0333	48.1667	48.8	51.6667	879.667	709	856	758.667	288.667	255	254	241.333	2058.67	1024	1064.33	1524.67	1379

## Sheet: 4d
		Day
		0	3	5	7	10	12	14	17
continuous Dox	exp 1	1.27609		0.221923	0.159008	0.161202	0.166887	0.193425	0.183942
	exp 2	1.03092	0.485909	0.23271	0.156292	0.165548	0.149798	0.131684	0.129781
	exp 3	1.13996	0.448479	0.229703	0.154646	0.155405	0.151178	0.146953	0.14465
	avg	1.14899	0.467194	0.228112	0.156649	0.160719	0.155954	0.157354	0.152791
Dox removal at d10	exp 1						0.16515	0.548788	0.681166
	exp 2						0.158036	0.358395	0.616306
	exp 3						0.155616	0.373645	0.581376
	avg						0.159601	0.426943	0.626283

[truncated: 4 more sheets: 5b, 6c, 6d, Supp. 1d]
